# Supplementary material for: 3-(4-Fluoro­phenyl­sulfin­yl)-2,5,7-trimethyl-1-benzofuran
Source: Acta Crystallogr Sect E Struct Rep Online. 2010 Jan 30;66(Pt 2):o472. doi: 10.1107/S160053681000293X (PMC2979946; doi:10.1107/S160053681000293X)
Supplement: Supplementary file 2 [file e-66-0o472-Isup2.hkl]

# 
# h,k,l, Fc-squared, Fo-squared, sigma(Fo-squared) and status flag 
# 
data_I
_shelx_title ' 1003 IN P-1' 
_shelx_refln_list_code          4 
_shelx_F_calc_maximum      125.59 
_exptl_crystal_F_000       316.00 
_reflns_d_resolution_high  0.7692 
 
loop_ 
 _symmetry_equiv_pos_as_xyz 
 'x, y, z' 
 '-x, -y, -z' 
 
_cell_length_a     6.2558 
_cell_length_b    11.1848 
_cell_length_c    11.9766 
_cell_angle_alpha 110.355 
_cell_angle_beta   99.448 
_cell_angle_gamma 104.130 
 
_shelx_F_squared_multiplier     1.000 
 
loop_ 
 _refln_index_h 
 _refln_index_k 
 _refln_index_l 
 _refln_F_squared_calc 
 _refln_F_squared_meas 
 _refln_F_squared_sigma 
 _refln_observed_status 
   1   0   0     7025.32     6107.46    190.50 o 
   2   0   0     1563.02     1581.10     33.37 o 
   4   0   0       76.67       72.68      1.56 o 
   5   0   0       13.04       13.54      1.38 o 
   6   0   0       79.55       76.27      2.30 o 
   7   0   0       65.29       66.36      2.91 o 
  -7   1   0        0.00       -0.15      0.44 o 
  -6   1   0        0.89        1.46      0.34 o 
  -5   1   0        7.22        7.77      0.73 o 
  -4   1   0       75.18       77.58      2.09 o 
  -3   1   0       10.50       10.77      0.73 o 
  -2   1   0       14.02       10.04      0.58 o 
  -1   1   0     2538.74     2191.15     42.07 o 
   0   1   0     2160.80     1938.54     18.60 o 
   1   1   0       95.07      118.03      2.71 o 
   2   1   0      321.07      360.31      7.97 o 
   3   1   0      312.92      392.69      8.80 o 
   4   1   0       86.58       75.16      2.11 o 
   5   1   0       31.83       34.58      1.28 o 
   6   1   0        1.78        3.36      0.87 o 
   7   1   0        4.38        4.80      0.87 o 
  -7   2   0      109.00      119.49      3.25 o 
  -6   2   0       86.01       96.20      2.35 o 
  -5   2   0       17.87       19.03      0.79 o 
  -4   2   0       13.94       11.89      0.87 o 
  -3   2   0       44.83       68.55      3.13 o 
  -2   2   0        0.21        3.93      0.44 o 
  -1   2   0      100.70      128.96      2.09 o 
   0   2   0       41.23       37.54      0.40 o 
   1   2   0       53.96       72.60      0.95 o 
   2   2   0        5.14        3.85      0.35 o 
   3   2   0       40.57       56.12      1.31 o 
   4   2   0       22.92       18.68      0.87 o 
   5   2   0       70.40       64.00      2.00 o 
   6   2   0       28.69       28.52      1.89 o 
   7   2   0        1.91        2.62      0.73 o 
  -7   3   0        5.71        7.39      0.80 o 
  -6   3   0       18.42       18.08      0.86 o 
  -5   3   0      202.46      211.21      5.26 o 
  -4   3   0     1462.81     1457.48     31.88 o 
  -2   3   0      954.89      920.13     14.87 o 
  -1   3   0      245.87      239.53      2.64 o 
   0   3   0     1384.32     1425.76     15.16 o 
   1   3   0       21.53       24.17      0.51 o 
   2   3   0       59.87       75.94      0.82 o 
   3   3   0       84.37       84.30      2.94 o 
   4   3   0      473.02      455.71     10.01 o 
   5   3   0      259.91      241.94      9.68 o 
   6   3   0       40.36       38.13      2.33 o 
  -7   4   0        0.98        0.57      0.45 o 
  -6   4   0        1.57        2.77      0.51 o 
  -5   4   0      138.65      137.46      3.69 o 
  -4   4   0      322.64      321.85      5.59 o 
  -3   4   0      298.53      345.12      5.50 o 
  -2   4   0      668.10      753.78     19.79 o 
  -1   4   0      216.95      206.25      1.96 o 
   0   4   0      187.97      191.78      1.96 o 
   1   4   0       39.58       49.56      0.59 o 
   2   4   0        2.00        0.29      0.15 o 
   3   4   0      348.26      338.91      4.83 o 
   4   4   0      497.20      492.09     20.52 o 
   5   4   0       13.56       16.59      1.46 o 
   6   4   0       24.78       28.52      2.18 o 
  -8   5   0       11.00       10.68      0.97 o 
  -7   5   0        0.13        0.04      0.37 o 
  -6   5   0      105.98       99.52      2.20 o 
  -5   5   0        0.06        0.16      0.17 o 
  -4   5   0      660.20      702.24     11.04 o 
  -3   5   0      174.98      194.09      3.52 o 
  -2   5   0      502.51      571.23      7.57 o 
  -1   5   0      496.53      488.42      4.55 o 
   0   5   0      123.75      116.95      1.33 o 
   1   5   0      105.56      104.50      1.18 o 
   2   5   0        5.78        6.16      0.21 o 
   3   5   0      174.13      170.15      3.36 o 
   4   5   0       26.39       29.43      1.82 o 
   5   5   0        0.05        0.44      0.58 o 
   6   5   0       46.46       46.13      2.91 o 
  -7   6   0        0.34        0.87      0.58 o 
  -6   6   0       27.73       22.18      0.83 o 
  -5   6   0       27.08       30.64      0.96 o 
  -4   6   0      205.83      193.65      4.51 o 
  -3   6   0       18.28       23.06      0.47 o 
  -2   6   0      233.04      232.38      3.68 o 
  -1   6   0      211.83      206.62      2.15 o 
   0   6   0      545.79      536.72      5.58 o 
   1   6   0      249.04      276.52      2.99 o 
   2   6   0        0.32        0.01      0.11 o 
   3   6   0      248.03      247.23      6.52 o 
   4   6   0      129.37      120.36      5.24 o 
   5   6   0        6.70        7.57      1.31 o 
  -7   7   0        1.17        2.77      0.73 o 
  -6   7   0       10.03        7.60      0.56 o 
  -5   7   0      324.70      304.16      5.96 o 
  -4   7   0      228.73      196.85      4.00 o 
  -3   7   0        0.75        0.91      0.19 o 
  -2   7   0        3.71        3.71      0.18 o 
  -1   7   0      402.49      378.53      3.82 o 
   0   7   0      167.43      158.64      1.94 o 
   1   7   0       65.57       70.71      0.88 o 
   2   7   0       17.77       18.01      0.66 o 
   3   7   0       14.33       10.65      0.66 o 
   4   7   0        6.12        7.28      1.31 o 
   5   7   0        0.49       -0.15      0.73 o 
  -7   8   0        2.60        3.20      0.87 o 
  -6   8   0       50.18       53.04      1.63 o 
  -5   8   0      183.13      170.37      3.90 o 
  -4   8   0       96.65       77.37      1.93 o 
  -3   8   0       23.08       22.04      0.68 o 
  -2   8   0       26.26       21.99      0.54 o 
  -1   8   0       25.50       19.51      0.40 o 
   0   8   0       17.00       21.31      0.46 o 
   1   8   0       63.88       63.58      1.03 o 
   2   8   0      133.01      128.46      2.16 o 
   3   8   0       31.85       32.24      0.99 o 
   4   8   0       26.54       25.47      2.33 o 
  -7   9   0        0.12       -0.44      0.58 o 
  -6   9   0       43.85       53.16      2.00 o 
  -5   9   0       74.50       84.40      2.16 o 
  -4   9   0       11.05       13.60      0.76 o 
  -3   9   0       29.36       26.92      1.03 o 
  -2   9   0       94.09       91.98      1.47 o 
  -1   9   0        0.12       -0.15      0.15 o 
   0   9   0       78.99       76.88      1.16 o 
   1   9   0        5.37        4.94      0.30 o 
   2   9   0       31.82       29.81      1.10 o 
   3   9   0       46.44       45.18      1.56 o 
  -7  10   0        6.97        7.71      1.16 o 
  -6  10   0       95.97      108.71      4.66 o 
  -5  10   0      155.56      154.06      7.28 o 
  -4  10   0       41.51       36.22      2.77 o 
  -3  10   0        5.05        4.49      0.34 o 
  -2  10   0        4.61        3.93      0.37 o 
  -1  10   0      144.63      146.68      3.92 o 
   0  10   0       26.72       30.90      0.76 o 
   1  10   0       22.89       21.32      0.67 o 
   2  10   0        4.28        2.93      0.37 o 
   3  10   0        4.78        5.04      0.54 o 
  -6  11   0       25.05       27.21      2.04 o 
  -5  11   0       48.96       50.76      2.00 o 
  -4  11   0       30.29       28.05      1.39 o 
  -3  11   0      166.30      165.14      3.42 o 
  -2  11   0        2.35        1.84      0.37 o 
  -1  11   0      556.23      569.25     12.36 o 
   0  11   0      162.46      164.79      2.67 o 
   1  11   0        0.04       -0.23      0.23 o 
   2  11   0        0.03       -0.29      0.44 o 
  -5  12   0        8.40       10.58      0.97 o 
  -4  12   0       36.77       37.55      2.33 o 
  -3  12   0        4.43        4.92      0.45 o 
  -2  12   0       41.31       37.86      1.23 o 
  -1  12   0       20.90       19.46      0.80 o 
   0  12   0        2.92        3.20      0.35 o 
   1  12   0        0.11       -0.31      0.31 o 
  -4  13   0       27.79       31.73      2.18 o 
  -3  13   0       35.77       38.36      1.34 o 
  -2  13   0        2.10        2.39      0.45 o 
  -1  13   0        3.22        4.81      1.31 o 
   0 -13   1       34.23       35.30      1.25 o 
   1 -13   1       16.01       17.03      0.93 o 
   2 -13   1       15.13       15.88      0.81 o 
   3 -13   1       35.81       35.28      1.09 o 
   4 -13   1        0.00       -0.48      0.48 o 
   5 -13   1       13.28       12.08      1.46 o 
  -1 -12   1       11.74       12.18      0.87 o 
   0 -12   1        1.80        1.71      0.30 o 
   1 -12   1       14.65       15.72      0.72 o 
   2 -12   1       10.68       12.09      0.72 o 
   3 -12   1        2.95        2.25      0.29 o 
   4 -12   1       29.57       27.40      1.43 o 
   5 -12   1       16.11       17.90      1.60 o 
   6 -12   1        1.79        3.64      0.87 o 
  -2 -11   1       57.22       57.78      2.47 o 
  -1 -11   1        0.01       -0.21      0.21 o 
   0 -11   1       11.64       10.12      0.62 o 
   1 -11   1       72.45       73.83      1.26 o 
   2 -11   1       55.04       54.26      1.45 o 
   3 -11   1       10.22       11.21      0.48 o 
   4 -11   1        0.00        0.15      0.58 o 
   5 -11   1        6.24        5.79      1.89 o 
   6 -11   1       17.39       19.94      1.75 o 
  -3 -10   1       74.37       78.90      1.89 o 
  -2 -10   1       81.34       77.09      1.69 o 
  -1 -10   1       35.48       37.26      0.87 o 
   0 -10   1        0.14        0.15      0.22 o 
   1 -10   1       84.75       84.83      1.48 o 
   2 -10   1       78.63       78.19      1.88 o 
   3 -10   1       91.34       90.71      5.09 o 
   4 -10   1        0.23        0.44      0.58 o 
   5 -10   1      147.32      137.38      3.86 o 
   6 -10   1       41.80       34.20      2.18 o 
   7 -10   1        6.88        9.46      1.31 o 
  -4  -9   1        5.35        4.53      1.02 o 
  -3  -9   1      193.43      194.23      3.89 o 
  -2  -9   1      136.07      137.93      2.31 o 
  -1  -9   1       16.80       16.65      0.52 o 
   0  -9   1       19.96       20.87      0.47 o 
   1  -9   1      255.92      250.33      3.67 o 
   2  -9   1      237.65      233.03      3.48 o 
   3  -9   1       28.23       26.66      1.23 o 
   4  -9   1       13.37        9.36      1.82 o 
   5  -9   1       28.75       23.55      1.18 o 
   6  -9   1        8.81        7.86      1.02 o 
   7  -9   1       14.85       22.12      1.75 o 
  -4  -8   1       67.32       66.07      3.78 o 
  -3  -8   1        0.88        0.94      0.33 o 
  -2  -8   1       91.14       92.61      1.64 o 
  -1  -8   1        5.43        5.10      0.28 o 
   0  -8   1       12.36       13.88      0.36 o 
   1  -8   1      108.59      110.50      1.32 o 
   2  -8   1      101.06       98.94      1.62 o 
   3  -8   1      111.61      113.39      2.78 o 
   4  -8   1      149.42      132.85      5.31 o 
   5  -8   1        0.37       -0.07      0.31 o 
   6  -8   1        4.59        5.53      0.87 o 
   7  -8   1        1.11        1.75      0.73 o 
  -5  -7   1        8.07        8.15      1.31 o 
  -4  -7   1       28.48       26.49      2.18 o 
  -3  -7   1       15.55       14.21      0.45 o 
  -2  -7   1        0.51        0.94      0.17 o 
  -1  -7   1       18.38       16.05      0.31 o 
   0  -7   1      282.04      300.07      3.23 o 
   1  -7   1     2078.00     2143.43     21.71 o 
   2  -7   1      121.39      129.41      1.81 o 
   3  -7   1        2.56        1.36      0.16 o 
   4  -7   1      256.90      238.53      7.79 o 
   5  -7   1       28.40       22.25      2.47 o 
   6  -7   1       16.79       19.94      1.60 o 
   7  -7   1       19.94       24.30      1.75 o 
  -5  -6   1        0.56        0.29      0.73 o 
  -4  -6   1      136.79      129.67      5.53 o 
  -3  -6   1      466.73      472.15     16.56 o 
  -2  -6   1      232.93      222.38      2.99 o 
  -1  -6   1       28.77       30.20      0.45 o 
   0  -6   1      341.77      359.47      3.88 o 
   1  -6   1      224.08      214.78      2.21 o 
   2  -6   1      141.21      172.20      2.12 o 
   3  -6   1       51.48       36.95      0.80 o 
   4  -6   1      177.79      172.05      3.50 o 
   5  -6   1        1.96        1.73      0.44 o 
   6  -6   1       22.02       26.20      1.75 o 
   7  -6   1       38.66       47.55      2.04 o 
  -6  -5   1        0.71        0.44      0.73 o 
  -5  -5   1        1.55        1.75      0.73 o 
  -4  -5   1       78.92       74.80      3.49 o 
  -3  -5   1      202.38      216.88      4.76 o 
  -2  -5   1      116.18      107.35      1.16 o 
  -1  -5   1      335.78      312.77      3.14 o 
   0  -5   1        9.27        3.40      0.27 o 
   1  -5   1      829.17      793.49      7.63 o 
   2  -5   1      201.15      280.76      3.65 o 
   3  -5   1      191.69      209.05      4.05 o 
   4  -5   1      174.23      175.20      2.99 o 
   5  -5   1        2.54        3.40      0.33 o 
   6  -5   1      111.12      107.11      4.22 o 
   7  -5   1       27.60       29.35      1.47 o 
  -6  -4   1       16.67       12.95      1.46 o 
  -5  -4   1       58.98       57.05      2.91 o 
  -4  -4   1        6.26        6.46      0.56 o 
  -3  -4   1      348.18      347.65      5.51 o 
  -2  -4   1       17.40       16.94      0.29 o 
  -1  -4   1        0.13        0.98      0.06 o 
   0  -4   1        0.16        0.13      0.07 o 
   1  -4   1      529.97      537.30      6.67 o 
   2  -4   1      336.84      370.25     11.34 o 
   3  -4   1     1125.74     1179.19     18.25 o 
   4  -4   1       56.34       65.98      1.26 o 
   5  -4   1     1049.01     1070.51     23.68 o 
   6  -4   1      656.20      677.52     15.10 o 
   7  -4   1       29.57       32.71      1.60 o 
  -6  -3   1        1.30        1.89      0.73 o 
  -5  -3   1        2.73        3.49      0.73 o 
  -4  -3   1       91.23       87.56      1.94 o 
  -3  -3   1      133.87      136.69      2.32 o 
  -2  -3   1        5.86       10.24      0.26 o 
  -1  -3   1      587.74      589.11      6.40 o 
   0  -3   1        2.46        2.46      0.16 o 
   1  -3   1     1972.26     1856.34     24.44 o 
   2  -3   1      640.85      674.90      9.73 o 
   3  -3   1      687.63      755.42     16.58 o 
   4  -3   1       16.02       13.03      1.02 o 
   5  -3   1      401.71      393.15      7.53 o 
   6  -3   1       68.15       68.90      1.88 o 
   7  -3   1       46.70       53.06      1.92 o 
  -7  -2   1      116.76      116.57      4.80 o 
  -6  -2   1       26.52       26.63      1.75 o 
  -5  -2   1       73.45       67.77      2.06 o 
  -4  -2   1      208.69      236.77      5.61 o 
  -3  -2   1      700.71      624.57     13.79 o 
  -2  -2   1      845.41     1011.18     22.02 o 
  -1  -2   1     6733.73     6337.17     99.49 o 
   0  -2   1     1558.22     1540.49     18.77 o 
   1  -2   1       33.54       31.09      0.81 o 
   2  -2   1      156.38      146.99      3.44 o 
   3  -2   1      322.46      323.38      9.90 o 
   4  -2   1       43.45       42.69      1.67 o 
   5  -2   1      116.26      119.89      3.17 o 
   6  -2   1       36.03       35.15      1.24 o 
   7  -2   1       60.20       71.60      2.27 o 
  -7  -1   1       68.74       65.78      3.06 o 
  -6  -1   1       56.62       49.04      2.33 o 
  -5  -1   1       47.00       36.66      1.28 o 
  -4  -1   1      118.47      123.41      2.43 o 
  -3  -1   1       89.67       78.33      1.59 o 
  -2  -1   1      328.43      385.72      6.82 o 
  -1  -1   1        0.23        0.15      0.15 o 
   0  -1   1       29.89       32.48      0.39 o 
   1  -1   1     1430.71     1287.61     29.43 o 
   2  -1   1      425.13      397.94      8.58 o 
   3  -1   1      203.71      224.81      4.17 o 
   4  -1   1       24.58       21.68      0.63 o 
   5  -1   1       99.76      104.67      2.23 o 
   6  -1   1       50.21       51.35      1.71 o 
   7  -1   1       47.27       48.40      1.78 o 
  -7   0   1        3.73        2.33      0.58 o 
  -6   0   1        6.46        7.16      0.95 o 
  -5   0   1       66.94       58.87      1.36 o 
  -4   0   1      306.90      332.13      7.34 o 
  -3   0   1     1350.46     1429.96     30.28 o 
  -2   0   1      190.77      180.02      5.53 o 
  -1   0   1      162.48      190.11      3.61 o 
   0   0   1       27.86       25.65      0.30 o 
   1   0   1       38.46       31.17      0.70 o 
   2   0   1      251.74      256.63      4.79 o 
   3   0   1      465.55      541.61     12.04 o 
   4   0   1       52.87       55.17      1.31 o 
   5   0   1      174.19      180.16      4.52 o 
   6   0   1       61.84       58.80      1.99 o 
   7   0   1      131.64      126.47      4.95 o 
  -7   1   1       52.80       51.89      2.55 o 
  -6   1   1       33.00       29.84      1.22 o 
  -5   1   1       18.27       18.34      0.87 o 
  -4   1   1      709.66      779.34     16.76 o 
  -3   1   1      149.06      163.00      5.09 o 
  -2   1   1       44.67       39.44      1.53 o 
  -1   1   1      414.95      453.42      7.45 o 
   0   1   1      113.98      126.56      1.15 o 
   1   1   1      117.54      129.65      1.39 o 
   2   1   1     1149.12     1143.02     20.39 o 
   3   1   1      563.77      610.78     11.09 o 
   4   1   1      309.05      289.16      6.79 o 
   5   1   1      164.38      171.12      4.37 o 
   6   1   1       37.50       40.07      1.59 o 
   7   1   1       91.78       90.52      4.07 o 
  -7   2   1      105.79      108.86      5.38 o 
  -6   2   1       67.44       70.28      1.88 o 
  -5   2   1       20.34       22.70      1.05 o 
  -4   2   1      608.87      653.41     14.59 o 
  -3   2   1      528.17      557.56     12.45 o 
  -2   2   1      837.10      853.46     19.47 o 
  -1   2   1     2516.17     2513.67     34.57 o 
   0   2   1      286.69      305.58      2.74 o 
   1   2   1      572.12      525.27      5.36 o 
   2   2   1       36.72       42.67      0.68 o 
   3   2   1       89.75       86.98      1.42 o 
   4   2   1      236.87      245.64      4.73 o 
   5   2   1      129.20      122.39      3.40 o 
   6   2   1      125.81      114.83      4.80 o 
  -7   3   1       88.85      104.32      2.63 o 
  -6   3   1       68.98       77.87      2.05 o 
  -5   3   1      612.85      643.13     14.54 o 
  -4   3   1      346.02      362.47      8.35 o 
  -3   3   1      134.27      191.04      3.14 o 
  -2   3   1       40.47       40.02      1.68 o 
  -1   3   1      233.41      285.75      3.12 o 
   0   3   1      635.51      633.49      6.16 o 
   1   3   1        2.44        1.98      0.10 o 
   2   3   1        0.23        2.76      0.13 o 
   3   3   1      229.20      234.30      4.76 o 
   4   3   1       24.01       18.77      1.03 o 
   5   3   1      181.72      172.35      5.31 o 
   6   3   1       29.95       28.67      2.04 o 
  -7   4   1       17.34       19.43      0.96 o 
  -6   4   1       27.58       29.59      1.33 o 
  -5   4   1      120.43      120.20      3.64 o 
  -4   4   1       42.50       37.22      0.81 o 
  -3   4   1       38.11       46.27      0.97 o 
  -2   4   1      771.89      788.51      9.83 o 
  -1   4   1      676.74      696.47      6.78 o 
   0   4   1     1312.74     1295.23     12.51 o 
   1   4   1      343.64      331.97      3.29 o 
   2   4   1       23.50       21.42      0.36 o 
   3   4   1       94.86      101.89      2.39 o 
   4   4   1        3.88        3.12      0.51 o 
   5   4   1        7.04        8.22      1.09 o 
   6   4   1       20.82       25.18      2.04 o 
  -8   5   1       10.25       12.32      1.05 o 
  -7   5   1       17.32       20.28      1.18 o 
  -6   5   1       21.10       23.02      0.77 o 
  -5   5   1        7.42        7.13      0.48 o 
  -4   5   1      207.93      201.77      3.45 o 
  -3   5   1      506.78      541.87      8.61 o 
  -2   5   1     1009.65     1090.07     11.76 o 
  -1   5   1        0.16        2.67      0.12 o 
   0   5   1      125.28      123.16      1.36 o 
   1   5   1      127.75      142.06      1.61 o 
   2   5   1       14.88       12.01      0.43 o 
   3   5   1      212.31      214.47      5.22 o 
   4   5   1        3.58        2.14      0.56 o 
   5   5   1       28.34       28.23      2.18 o 
  -8   6   1        1.18        1.60      0.73 o 
  -7   6   1        4.49        3.92      0.45 o 
  -6   6   1        1.25        0.99      0.38 o 
  -5   6   1       80.46       68.43      1.73 o 
  -4   6   1       97.17       95.61      2.18 o 
  -3   6   1       18.98       18.60      0.54 o 
  -2   6   1       81.80       78.36      1.26 o 
  -1   6   1       35.18       35.80      0.51 o 
   0   6   1      469.44      438.82      4.40 o 
   1   6   1      144.40      133.77      1.57 o 
   2   6   1       49.34       50.30      1.06 o 
   3   6   1       82.68       85.65      2.03 o 
   4   6   1        6.84        7.16      0.82 o 
   5   6   1       77.35       74.22      4.07 o 
  -7   7   1        0.73        0.73      0.35 o 
  -6   7   1        7.94        6.78      0.49 o 
  -5   7   1       10.73        7.04      0.53 o 
  -4   7   1       41.40       34.61      1.93 o 
  -3   7   1      163.36      149.99      2.73 o 
  -2   7   1      188.06      189.12      2.61 o 
  -1   7   1        6.84        5.02      0.29 o 
   0   7   1      206.74      204.20      2.30 o 
   1   7   1      126.13      134.51      1.81 o 
   2   7   1      437.49      439.20      6.33 o 
   3   7   1      150.59      154.27      2.50 o 
   4   7   1      114.36      106.68      5.24 o 
  -7   8   1        3.88        3.83      0.56 o 
  -6   8   1       10.43       10.09      0.64 o 
  -5   8   1       23.08       22.39      1.23 o 
  -4   8   1       76.66       72.34      1.88 o 
  -3   8   1        0.02       -0.19      0.19 o 
  -2   8   1       71.94       72.00      1.13 o 
  -1   8   1      129.73      127.16      1.74 o 
   0   8   1        6.00        4.93      0.26 o 
   1   8   1      218.35      215.74      2.77 o 
   2   8   1      333.81      335.48      4.99 o 
   3   8   1       15.33       14.92      0.55 o 
   4   8   1       18.31       20.08      2.18 o 
  -7   9   1        0.22       -0.29      0.31 o 
  -6   9   1        0.12        0.00      0.34 o 
  -5   9   1       13.56       10.49      0.67 o 
  -4   9   1      112.38       97.38      2.41 o 
  -3   9   1        0.04        0.07      0.30 o 
  -2   9   1      188.77      179.41      2.61 o 
  -1   9   1      160.15      155.78      2.23 o 
   0   9   1       56.25       56.15      1.03 o 
   1   9   1       21.19       19.83      0.59 o 
   2   9   1        0.96        0.60      0.27 o 
   3   9   1        0.02        0.02      0.23 o 
  -6  10   1        8.13        8.16      0.67 o 
  -5  10   1       10.15       10.01      0.70 o 
  -4  10   1       53.94       49.81      1.59 o 
  -3  10   1        6.46        8.46      0.43 o 
  -2  10   1       16.50       18.19      0.72 o 
  -1  10   1       14.33       14.03      0.49 o 
   0  10   1       14.89       15.51      0.58 o 
   1  10   1       49.23       50.13      1.11 o 
   2  10   1       49.21       54.10      1.47 o 
  -6  11   1       36.25       33.82      2.62 o 
  -5  11   1       17.80       21.99      1.09 o 
  -4  11   1       45.64       41.61      1.82 o 
  -3  11   1      130.93      133.14      2.84 o 
  -2  11   1      144.64      143.49      2.77 o 
  -1  11   1       40.36       37.35      1.14 o 
   0  11   1       16.31       17.09      0.70 o 
   1  11   1      141.62      148.90      3.23 o 
  -5  12   1        7.36        8.23      1.53 o 
  -4  12   1        3.66        2.97      0.70 o 
  -3  12   1        0.07       -0.17      0.25 o 
  -2  12   1        0.89        0.83      0.31 o 
  -1  12   1        2.07        2.30      0.37 o 
   0  12   1        5.18        4.60      0.41 o 
  -4  13   1        0.60        0.58      0.73 o 
  -3  13   1        0.23       -0.26      0.26 o 
  -2  13   1        7.74        8.24      0.84 o 
   2 -14   2        7.34        7.13      0.87 o 
   3 -14   2       10.17       12.04      1.16 o 
   0 -13   2      286.51      295.89      6.72 o 
   1 -13   2       79.49       78.98      3.83 o 
   2 -13   2       16.37       14.99      0.75 o 
   3 -13   2       26.67       26.64      0.87 o 
   4 -13   2       65.87       72.15      6.26 o 
   5 -13   2       31.43       35.07      2.33 o 
  -2 -12   2       10.68       10.92      1.02 o 
  -1 -12   2       41.55       42.30      1.59 o 
   0 -12   2       48.88       51.87      1.64 o 
   1 -12   2        2.46        1.50      0.28 o 
   2 -12   2       18.71       17.89      0.79 o 
   3 -12   2        3.06        1.88      0.26 o 
   4 -12   2        2.97        4.06      0.66 o 
   5 -12   2       44.92       53.56      2.91 o 
   6 -12   2        0.77        1.46      0.73 o 
  -3 -11   2        4.64        4.80      0.58 o 
  -2 -11   2       35.80       37.74      1.39 o 
  -1 -11   2        0.02       -0.04      0.20 o 
   0 -11   2       44.40       45.68      1.02 o 
   1 -11   2       41.97       42.35      0.90 o 
   2 -11   2        1.88        1.84      0.31 o 
   3 -11   2        0.55        0.53      0.45 o 
   4 -11   2       42.92       47.66      3.20 o 
   5 -11   2       17.02       24.30      1.75 o 
   6 -11   2       22.81       18.77      1.60 o 
  -3 -10   2        0.21        0.00      0.23 o 
  -2 -10   2       19.79       21.55      0.78 o 
  -1 -10   2        7.98        7.38      0.39 o 
   0 -10   2      135.69      131.96      3.15 o 
   1 -10   2        2.80        4.34      0.41 o 
   2 -10   2      494.15      470.92     12.05 o 
   3 -10   2      453.16      442.00     10.31 o 
   4 -10   2      109.48      104.32      3.03 o 
   5 -10   2        2.17        3.64      0.87 o 
   6 -10   2       12.28        9.17      1.16 o 
   7 -10   2        1.94        0.73      0.73 o 
  -4  -9   2       51.93       49.54      1.88 o 
  -3  -9   2       11.23        8.01      0.45 o 
  -2  -9   2        0.12       -0.23      0.23 o 
  -1  -9   2        1.00        0.82      0.19 o 
   0  -9   2       10.57       10.96      0.61 o 
   1  -9   2       14.79       14.65      0.50 o 
   2  -9   2       98.00       95.58      1.59 o 
   3  -9   2      297.86      284.05     12.01 o 
   4  -9   2      406.62      375.55      8.83 o 
   5  -9   2       49.39       44.10      2.33 o 
   6  -9   2        0.04        0.00      0.44 o 
   7  -9   2        2.65        3.78      0.87 o 
  -5  -8   2        0.49       -0.73      0.73 o 
  -4  -8   2       23.08       17.17      1.89 o 
  -3  -8   2       13.56       11.47      0.93 o 
  -2  -8   2        0.74        0.76      0.23 o 
  -1  -8   2       18.20       17.26      0.47 o 
   0  -8   2      244.29      234.22      2.73 o 
   1  -8   2      173.32      182.68      2.17 o 
   2  -8   2       61.03       55.64      1.02 o 
   3  -8   2      313.63      304.14      4.91 o 
   4  -8   2       94.22       97.62      2.73 o 
   5  -8   2        0.17        0.44      0.58 o 
   6  -8   2        1.27        1.46      0.58 o 
   7  -8   2       10.84       13.39      1.31 o 
  -5  -7   2        2.02        2.18      0.87 o 
  -4  -7   2      104.04       97.51      4.66 o 
  -3  -7   2       82.72       80.36      1.73 o 
  -2  -7   2      680.93      656.00      9.13 o 
  -1  -7   2       48.00       54.07      0.70 o 
   0  -7   2        0.19        0.74      0.13 o 
   1  -7   2       33.93       31.59      0.81 o 
   2  -7   2       13.72       12.49      0.29 o 
   3  -7   2      234.20      246.17      5.92 o 
   4  -7   2       99.33       94.29      4.73 o 
   5  -7   2       13.19        9.46      1.16 o 
   6  -7   2       16.25       14.84      1.31 o 
   7  -7   2       33.67       35.95      2.11 o 
  -6  -6   2       37.91       40.89      2.77 o 
  -5  -6   2      135.17      135.49      5.82 o 
  -4  -6   2       14.84       11.50      1.31 o 
  -3  -6   2      353.54      348.59      6.41 o 
  -2  -6   2       32.38       30.68      0.59 o 
  -1  -6   2        2.46        4.02      0.15 o 
   0  -6   2      488.82      464.17      4.83 o 
   1  -6   2       33.75       38.20      1.03 o 
   2  -6   2      687.53      701.35      8.24 o 
   3  -6   2      239.06      220.86      5.29 o 
   4  -6   2        6.42        9.19      0.80 o 
   5  -6   2      106.68      102.57      2.83 o 
   6  -6   2       28.28       27.21      1.75 o 
   7  -6   2        5.79        5.00      1.02 o 
  -6  -5   2       46.11       42.79      2.62 o 
  -5  -5   2       90.47       81.50      3.78 o 
  -4  -5   2       79.77       66.36      3.20 o 
  -3  -5   2        0.48       -0.06      0.21 o 
  -2  -5   2      156.40      158.58      1.96 o 
  -1  -5   2     1295.13     1411.88     13.66 o 
   0  -5   2     1201.33     1197.50     12.24 o 
   1  -5   2        7.58        7.01      0.18 o 
   2  -5   2       97.11       95.74      1.46 o 
   3  -5   2      101.18       91.57      4.69 o 
   4  -5   2        0.28        0.55      0.19 o 
   5  -5   2      110.60      109.02      3.64 o 
   6  -5   2        7.06        4.58      0.59 o 
   7  -5   2        1.05        0.92      0.45 o 
  -6  -4   2       41.26       39.59      2.33 o 
  -5  -4   2        5.63        4.22      0.73 o 
  -4  -4   2       13.65       13.18      0.62 o 
  -3  -4   2        4.10        5.59      0.26 o 
  -2  -4   2      134.42      165.47      1.88 o 
  -1  -4   2       24.72       18.72      0.29 o 
   0  -4   2      859.75      881.83      8.98 o 
   1  -4   2        8.42        9.39      0.31 o 
   2  -4   2       84.55       66.21      2.25 o 
   3  -4   2      207.48      209.01      3.97 o 
   4  -4   2      209.21      220.22      4.73 o 
   5  -4   2        3.45        2.73      0.41 o 
   6  -4   2        6.84        6.88      0.70 o 
   7  -4   2        7.38        8.50      0.80 o 
  -7  -3   2       83.54       98.96      4.37 o 
  -6  -3   2        0.08        0.00      0.44 o 
  -5  -3   2        0.09       -0.29      0.29 o 
  -4  -3   2       28.84       24.80      0.97 o 
  -3  -3   2        2.39        1.98      0.13 o 
  -2  -3   2       20.92       18.40      0.43 o 
  -1  -3   2     1752.11     1798.46     25.74 o 
   0  -3   2     1553.06     1554.37     21.25 o 
   1  -3   2     1906.43     1829.01     27.31 o 
   2  -3   2      752.63      752.81     16.88 o 
   3  -3   2        5.40        6.95      0.30 o 
   4  -3   2       23.95       22.83      0.64 o 
   5  -3   2        4.00        5.06      0.33 o 
   6  -3   2        4.68        4.52      0.59 o 
   7  -3   2       45.61       47.73      2.91 o 
  -7  -2   2        0.86       -0.15      0.58 o 
  -6  -2   2       36.47       28.96      1.75 o 
  -5  -2   2      152.98      129.96      4.80 o 
  -4  -2   2       27.91       26.35      0.93 o 
  -3  -2   2        0.07        0.29      0.22 o 
  -2  -2   2     1245.29     1252.40     21.92 o 
  -1  -2   2    15773.86    14313.78    309.48 o 
   0  -2   2     2895.76     2668.86     26.47 o 
   1  -2   2     1080.64     1060.93     21.51 o 
   2  -2   2      350.06      396.36      9.05 o 
   3  -2   2      153.76      129.66      2.53 o 
   4  -2   2      773.89      783.64     13.91 o 
   5  -2   2        0.24        0.40      0.35 o 
   6  -2   2      152.31      154.70      6.11 o 
   7  -2   2       70.98       80.37      2.55 o 
  -7  -1   2       29.14       26.34      1.60 o 
  -6  -1   2       39.33       32.60      1.75 o 
  -5  -1   2       27.05       20.81      0.87 o 
  -4  -1   2       31.76       28.74      0.94 o 
  -3  -1   2       14.41       15.58      1.06 o 
  -2  -1   2      448.96      472.98      8.34 o 
  -1  -1   2     1158.66     1114.23     18.97 o 
   0  -1   2      163.95      164.03      1.61 o 
   1  -1   2     1044.10     1059.32     27.52 o 
   2  -1   2       23.81       15.52      0.39 o 
   3  -1   2       45.57       38.06      0.94 o 
   4  -1   2      123.65      120.38      3.07 o 
   5  -1   2        4.47        4.66      0.87 o 
   6  -1   2        9.23        7.80      0.70 o 
   7  -1   2        1.82        1.75      0.48 o 
  -7   0   2       93.40       97.80      3.78 o 
  -6   0   2       22.41       23.14      1.16 o 
  -5   0   2       65.79       64.46      1.47 o 
  -4   0   2       53.92       70.78      1.48 o 
  -3   0   2     1861.84     2002.25     58.50 o 
  -2   0   2      741.99      744.17     15.93 o 
  -1   0   2       43.67       49.71      0.68 o 
   0   0   2     1532.57     1430.48     20.21 o 
   1   0   2     1276.18     1304.87     23.16 o 
   2   0   2      539.37      563.91     13.83 o 
   3   0   2        1.46        0.44      0.21 o 
   4   0   2      160.52      161.52      4.06 o 
   5   0   2       17.34       14.74      0.87 o 
   6   0   2        4.11        3.04      0.56 o 
   7   0   2        0.09        0.32      0.45 o 
  -7   1   2       14.54       13.30      0.80 o 
  -6   1   2        5.27        5.00      0.48 o 
  -5   1   2      286.31      283.04      6.47 o 
  -4   1   2        0.02       -0.29      0.29 o 
  -3   1   2      239.15      229.84      5.41 o 
  -2   1   2        0.78        0.88      0.09 o 
  -1   1   2     7112.78     6389.09    110.47 o 
   0   1   2     6817.13     5962.45     53.80 o 
   1   1   2      610.14      598.90      8.16 o 
   2   1   2      960.10     1035.80     15.66 o 
   3   1   2     1008.28     1048.05     18.85 o 
   4   1   2      124.92      118.17      3.19 o 
   5   1   2       12.02       10.84      0.77 o 
   6   1   2        0.51        0.87      0.65 o 
  -7   2   2       16.09       13.68      1.75 o 
  -6   2   2        3.56        3.71      0.42 o 
  -5   2   2      240.23      246.17      6.01 o 
  -4   2   2      322.67      337.13      7.87 o 
  -3   2   2        3.07        1.70      0.13 o 
  -2   2   2     1050.41     1064.24     18.96 o 
  -1   2   2     2620.06     2452.06     34.27 o 
   0   2   2       45.70       42.43      0.51 o 
   1   2   2      283.05      322.18      3.02 o 
   2   2   2       58.10       48.44      0.69 o 
   3   2   2      316.52      312.94      4.98 o 
   4   2   2       59.20       71.76      1.69 o 
   5   2   2        0.64        0.29      0.51 o 
   6   2   2        1.34        3.93      0.87 o 
  -7   3   2        0.24        0.78      0.39 o 
  -6   3   2        3.47        2.93      1.16 o 
  -5   3   2       87.35       83.99      2.55 o 
  -4   3   2      157.74      165.22      2.80 o 
  -3   3   2     1242.91     1365.66     21.30 o 
  -2   3   2        0.07        1.12      0.14 o 
  -1   3   2        9.32       15.16      0.25 o 
   0   3   2      849.74      875.82      8.50 o 
   1   3   2       39.33       53.35      0.61 o 
   2   3   2       77.19       79.26      0.95 o 
   3   3   2      149.49      142.49      2.17 o 
   4   3   2        3.92        3.99      0.65 o 
   5   3   2        0.01        0.29      0.41 o 
   6   3   2        2.15        2.47      0.87 o 
  -7   4   2        1.09        1.46      0.45 o 
  -6   4   2       17.57       16.79      1.05 o 
  -5   4   2      482.21      489.81      7.85 o 
  -4   4   2        7.33        3.87      0.32 o 
  -3   4   2      826.03      847.31     16.53 o 
  -2   4   2      381.52      377.65      3.95 o 
  -1   4   2      191.73      189.51      1.96 o 
   0   4   2       14.57       18.26      0.53 o 
   1   4   2      151.21      169.81      1.70 o 
   2   4   2      215.92      204.51      2.38 o 
   3   4   2      224.67      220.53      3.65 o 
   4   4   2       37.77       40.78      1.64 o 
   5   4   2       25.26       22.05      1.28 o 
  -8   5   2        0.31        0.00      0.58 o 
  -7   5   2       76.46       80.09      1.96 o 
  -6   5   2      744.47      744.39     13.68 o 
  -5   5   2      616.45      585.79     10.84 o 
  -4   5   2       88.56       83.61      1.67 o 
  -3   5   2      175.89      168.48      2.61 o 
  -2   5   2        0.18        1.75      0.41 o 
  -1   5   2       14.95        6.89      0.18 o 
   0   5   2      215.19      236.75      2.45 o 
   1   5   2      328.30      363.67      3.69 o 
   2   5   2      216.90      217.36      2.71 o 
   3   5   2       89.85       85.53      1.76 o 
   4   5   2        1.72        0.57      0.95 o 
   5   5   2        0.98        0.73      0.73 o 
  -7   6   2       68.73       69.65      1.83 o 
  -6   6   2       57.95       55.28      1.69 o 
  -5   6   2       78.76       68.83      1.75 o 
  -4   6   2      130.20      133.70      2.42 o 
  -3   6   2       22.58       30.45      1.03 o 
  -2   6   2      151.30      121.59      1.44 o 
  -1   6   2       37.61       36.18      0.53 o 
   0   6   2       45.57       52.49      0.72 o 
   1   6   2      166.15      166.06      1.91 o 
   2   6   2      179.53      176.09      2.50 o 
   3   6   2       46.53       43.88      1.34 o 
   4   6   2        1.57        0.60      0.66 o 
   5   6   2       11.46       11.50      1.60 o 
  -7   7   2       14.65       20.39      0.90 o 
  -6   7   2        3.78        7.99      0.56 o 
  -5   7   2        8.77       11.74      0.64 o 
  -4   7   2       20.54       17.04      0.76 o 
  -3   7   2       94.67      103.15      1.82 o 
  -2   7   2        8.17        8.25      0.31 o 
  -1   7   2      124.27      114.08      1.33 o 
   0   7   2        6.10        7.97      0.41 o 
   1   7   2       25.77       23.63      0.74 o 
   2   7   2       95.59       97.96      1.76 o 
   3   7   2      252.69      258.48      4.55 o 
   4   7   2      116.84      120.63      3.79 o 
  -7   8   2       45.91       53.02      1.64 o 
  -6   8   2       34.13       37.59      1.31 o 
  -5   8   2       10.48        8.03      0.59 o 
  -4   8   2        1.28        1.72      0.34 o 
  -3   8   2       15.54       11.80      0.71 o 
  -2   8   2      353.99      347.25      4.31 o 
  -1   8   2      387.49      385.77      4.70 o 
   0   8   2        8.90        9.32      0.43 o 
   1   8   2       37.62       36.35      0.75 o 
   2   8   2       13.02       13.65      0.57 o 
   3   8   2       24.12       24.36      0.68 o 
  -7   9   2       21.17       20.21      1.00 o 
  -6   9   2       64.54       70.64      2.01 o 
  -5   9   2        4.52        3.61      0.47 o 
  -4   9   2        4.32        4.31      0.50 o 
  -3   9   2      183.32      168.46      2.74 o 
  -2   9   2      790.05      764.92      9.83 o 
  -1   9   2       66.04       63.50      1.07 o 
   0   9   2       62.13       61.33      1.61 o 
   1   9   2       24.12       25.37      0.75 o 
   2   9   2       45.58       42.80      1.04 o 
   3   9   2        2.85        4.14      0.87 o 
  -6  10   2       10.23       11.33      0.78 o 
  -5  10   2        8.07        6.51      0.64 o 
  -4  10   2        5.73        6.34      0.61 o 
  -3  10   2       51.60       44.35      1.01 o 
  -2  10   2       22.64       21.07      0.74 o 
  -1  10   2        1.00        0.41      0.21 o 
   0  10   2        1.75        1.29      0.24 o 
   1  10   2        8.60        7.56      0.46 o 
   2  10   2        1.29        1.75      0.65 o 
  -6  11   2       46.03       50.40      2.11 o 
  -5  11   2        1.79        1.12      0.42 o 
  -4  11   2       27.80       30.57      1.31 o 
  -3  11   2       43.12       41.53      1.11 o 
  -2  11   2       66.26       66.11      2.44 o 
  -1  11   2        8.55        8.73      0.41 o 
   0  11   2       11.82       11.91      1.03 o 
   1  11   2        0.08       -0.31      0.31 o 
  -5  12   2       17.08       18.22      1.33 o 
  -4  12   2        0.01        0.00      0.58 o 
  -3  12   2        0.63        0.49      0.37 o 
  -2  12   2       11.44       11.29      1.15 o 
  -1  12   2       20.93       23.60      1.26 o 
   0  12   2        2.50        2.49      0.47 o 
   1 -14   3        6.25        5.98      0.62 o 
   2 -14   3        3.69        4.22      0.73 o 
   3 -14   3        4.26        3.64      0.37 o 
  -1 -13   3        9.61        7.93      0.70 o 
   0 -13   3       18.63       18.33      0.77 o 
   1 -13   3       12.91       13.95      1.27 o 
   2 -13   3       11.94       13.19      0.95 o 
   3 -13   3        2.60        3.87      0.74 o 
   4 -13   3       20.34       20.96      1.75 o 
   5 -13   3       24.03       29.83      2.18 o 
  -2 -12   3        0.46        0.00      0.44 o 
  -1 -12   3       25.07       25.55      1.00 o 
   0 -12   3       31.73       36.17      0.98 o 
   1 -12   3        0.56        0.16      0.20 o 
   2 -12   3        5.15        4.43      0.80 o 
   3 -12   3       18.16       15.43      1.60 o 
   4 -12   3       13.76       10.48      1.16 o 
   5 -12   3       21.82       20.67      1.75 o 
   6 -12   3        7.43        8.59      1.31 o 
  -3 -11   3       64.34       63.82      2.98 o 
  -2 -11   3        2.78        2.04      0.41 o 
  -1 -11   3        0.27        0.07      0.22 o 
   0 -11   3       16.99       17.89      0.78 o 
   1 -11   3      119.61      120.66      3.12 o 
   2 -11   3        8.81        9.04      1.41 o 
   3 -11   3       89.23       84.84      2.62 o 
   4 -11   3       56.51       48.61      2.47 o 
   5 -11   3        5.57        8.15      1.16 o 
   6 -11   3        8.16       18.34      1.60 o 
  -4 -10   3       36.08       33.62      2.77 o 
  -3 -10   3       22.68       24.55      1.53 o 
  -2 -10   3        2.14        1.20      0.31 o 
  -1 -10   3       59.58       59.43      1.10 o 
   0 -10   3      240.86      242.89      3.63 o 
   1 -10   3       29.86       28.45      1.01 o 
   2 -10   3      202.35      193.94      3.82 o 
   3 -10   3       21.18       25.14      1.18 o 
   4 -10   3        3.46        1.96      0.51 o 
   5 -10   3        8.15        9.61      1.16 o 
   6 -10   3        0.53        0.15      0.58 o 
  -4  -9   3       19.62       21.19      1.21 o 
  -3  -9   3        0.74        0.72      0.25 o 
  -2  -9   3        3.10        2.31      0.28 o 
  -1  -9   3       30.56       25.85      0.61 o 
   0  -9   3      385.95      384.17      4.37 o 
   1  -9   3       90.91      100.17      1.60 o 
   2  -9   3        2.01        1.91      0.39 o 
   3  -9   3      133.76      139.26     10.41 o 
   4  -9   3        3.00        3.29      0.51 o 
   5  -9   3      202.93      215.24      7.57 o 
   6  -9   3       17.71       17.61      1.46 o 
   7  -9   3        5.83        5.97      1.02 o 
  -5  -8   3        5.32        3.49      1.02 o 
  -4  -8   3       43.97       38.86      2.62 o 
  -3  -8   3      212.13      205.59      4.30 o 
  -2  -8   3       54.53       57.07      1.22 o 
  -1  -8   3       92.42       88.84      1.20 o 
   0  -8   3      233.02      233.76      2.93 o 
   1  -8   3        1.41        0.19      0.19 o 
   2  -8   3        7.77        7.49      0.34 o 
   3  -8   3       74.08       70.86      1.58 o 
   4  -8   3       23.16       20.25      1.38 o 
   5  -8   3      115.18      105.08      4.22 o 
   6  -8   3       15.98       18.77      1.46 o 
   7  -8   3        0.51        0.46      0.59 o 
  -5  -7   3       44.86       40.75      2.77 o 
  -4  -7   3      120.46      123.85      5.38 o 
  -3  -7   3       17.88       18.72      0.58 o 
  -2  -7   3      404.28      420.35      5.86 o 
  -1  -7   3       80.36       60.84      0.75 o 
   0  -7   3        3.02        1.05      0.17 o 
   1  -7   3        0.02        0.38      0.13 o 
   2  -7   3        0.89        1.01      0.17 o 
   3  -7   3      335.81      335.18      5.31 o 
   4  -7   3        0.19        0.15      0.24 o 
   5  -7   3      230.85      236.78      8.00 o 
   6  -7   3        2.52        2.77      0.73 o 
   7  -7   3       42.19       47.81      2.03 o 
  -6  -6   3        0.05        1.02      0.73 o 
  -5  -6   3        0.37       -0.15      0.58 o 
  -4  -6   3       17.40       16.88      1.46 o 
  -3  -6   3       30.00       39.96      4.00 o 
  -2  -6   3       24.61       19.25      0.43 o 
  -1  -6   3        0.57        1.71      0.21 o 
   0  -6   3     1381.83     1394.01     15.01 o 
   1  -6   3     1233.87     1291.69     13.07 o 
   2  -6   3      144.13      171.90      2.07 o 
   3  -6   3       42.84       55.27      0.93 o 
   4  -6   3      422.50      422.55      9.61 o 
   5  -6   3      372.72      370.82     11.79 o 
   6  -6   3        3.75        3.07      0.59 o 
   7  -6   3        1.64        1.55      0.59 o 
  -6  -5   3        1.35        0.29      0.58 o 
  -5  -5   3       22.01       19.94      1.75 o 
  -4  -5   3      267.79      245.81      8.88 o 
  -3  -5   3       99.37       87.65      1.94 o 
  -2  -5   3       53.41       65.90      1.29 o 
  -1  -5   3      682.52      668.19      6.51 o 
   0  -5   3     1231.60     1297.77     13.28 o 
   1  -5   3       22.42       26.75      0.33 o 
   2  -5   3      172.23      190.87      2.76 o 
   3  -5   3      166.10      163.81     10.55 o 
   4  -5   3      159.12      152.37      3.05 o 
   5  -5   3       76.82       73.38      2.34 o 
   6  -5   3        4.36        5.25      0.66 o 
   7  -5   3        9.45        8.61      0.83 o 
  -6  -4   3        1.27        1.46      0.58 o 
  -5  -4   3       38.48       39.15      2.18 o 
  -4  -4   3      435.17      447.54     10.34 o 
  -3  -4   3      114.22      122.52      2.14 o 
  -2  -4   3     2022.66     2168.17     25.11 o 
  -1  -4   3      322.80      377.02      6.54 o 
   0  -4   3       84.56       74.61      0.85 o 
   1  -4   3      967.96      945.69     10.24 o 
   2  -4   3       79.90      109.63      2.15 o 
   3  -4   3      260.78      301.60      7.05 o 
   4  -4   3        1.74        0.76      0.19 o 
   5  -4   3      111.97      112.76      3.17 o 
   6  -4   3        1.32        1.55      0.45 o 
   7  -4   3        2.89        3.20      1.02 o 
  -7  -3   3        3.28        3.20      0.87 o 
  -6  -3   3        5.62        3.78      0.73 o 
  -5  -3   3       33.37       35.36      1.89 o 
  -4  -3   3      506.90      538.77     17.46 o 
  -3  -3   3        4.06        6.22      0.20 o 
  -2  -3   3      103.08       95.80      1.18 o 
  -1  -3   3      323.74      377.05      5.13 o 
   0  -3   3      314.98      316.39      3.29 o 
   1  -3   3        9.41        6.31      0.13 o 
   2  -3   3      154.63      162.55      3.11 o 
   4  -3   3      437.87      444.97      7.33 o 
   5  -3   3      514.47      502.81     11.30 o 
   6  -3   3       87.66       90.67      4.22 o 
   7  -3   3        1.54        2.33      0.87 o 
  -7  -2   3       16.17       15.14      1.31 o 
  -6  -2   3       38.45       33.91      1.89 o 
  -5  -2   3      238.71      214.95      7.42 o 
  -4  -2   3      290.70      289.27      5.28 o 
  -3  -2   3       75.80       69.18      1.63 o 
  -2  -2   3      742.05      777.44     12.14 o 
  -1  -2   3     4639.59     4326.57     48.23 o 
   0  -2   3        1.82        2.07      0.10 o 
   1  -2   3     2285.53     2128.24     79.18 o 
   2  -2   3     1147.40     1281.61     19.77 o 
   3  -2   3      191.89      188.61      3.14 o 
   4  -2   3     1451.11     1442.33     37.33 o 
   5  -2   3      453.54      435.29     14.55 o 
   6  -2   3      131.12      130.11      5.38 o 
   7  -2   3        8.58        7.53      0.77 o 
  -7  -1   3        0.04        0.15      0.44 o 
  -6  -1   3       96.31       88.05      3.49 o 
  -5  -1   3      123.87      146.55      5.09 o 
  -4  -1   3      228.87      243.36      4.93 o 
  -3  -1   3        5.06        1.57      0.47 o 
  -2  -1   3      137.51      134.68      3.02 o 
  -1  -1   3      362.47      340.92      3.99 o 
   0  -1   3        9.18       13.87      0.30 o 
   1  -1   3       15.14        9.54      0.21 o 
   2  -1   3       69.92       82.77      1.76 o 
   3  -1   3      314.77      313.31      8.37 o 
   4  -1   3      115.03      119.05      4.66 o 
   5  -1   3       14.34       15.28      1.46 o 
   6  -1   3      153.50      154.52      4.22 o 
   7  -1   3       41.15       45.82      2.11 o 
  -7   0   3       17.67       14.41      1.02 o 
  -6   0   3       16.88       22.12      1.16 o 
  -5   0   3      306.27      329.12      6.05 o 
  -4   0   3      314.19      301.51      6.63 o 
  -3   0   3      332.11      358.11      7.81 o 
  -2   0   3       36.25       37.04      1.03 o 
  -1   0   3      532.36      573.75      5.57 o 
   0   0   3      677.44      715.70      6.93 o 
   1   0   3       33.96       27.54      0.45 o 
   2   0   3      322.90      361.88      5.62 o 
   3   0   3       84.37      112.38      4.37 o 
   4   0   3      148.27      148.24      3.86 o 
   5   0   3      103.74       95.44      2.83 o 
   6   0   3       56.54       58.63      2.11 o 
  -7   1   3       14.96       16.93      0.90 o 
  -6   1   3       62.63       70.93      1.83 o 
  -5   1   3        2.54        3.20      0.31 o 
  -4   1   3        0.23        0.18      0.09 o 
  -3   1   3      245.90      230.97      3.79 o 
  -2   1   3      380.22      385.40      5.44 o 
  -1   1   3     6468.61     5923.14     53.81 o 
   0   1   3     6621.33     6012.50     57.40 o 
   1   1   3       37.89       61.76      0.73 o 
   2   1   3        7.37       12.80      0.28 o 
   3   1   3        0.32        0.23      0.47 o 
   4   1   3      259.95      266.07      5.15 o 
   5   1   3        8.68        8.64      0.95 o 
   6   1   3        5.98        5.24      0.66 o 
  -8   2   3       10.72       12.08      1.75 o 
  -7   2   3       13.62       15.14      1.75 o 
  -6   2   3       54.20       58.90      1.99 o 
  -5   2   3       61.34       58.15      1.40 o 
  -4   2   3       36.11       36.50      0.82 o 
  -3   2   3       62.52       67.99      2.08 o 
  -2   2   3        3.03        4.81      0.16 o 
  -1   2   3     1996.79     1969.34     23.26 o 
   0   2   3      134.04      121.74      1.50 o 
   1   2   3        4.10        2.00      0.12 o 
   2   2   3      712.97      743.09      7.56 o 
   3   2   3        8.86       12.48      0.44 o 
   4   2   3      277.39      270.33      8.95 o 
   5   2   3       14.46       15.86      1.03 o 
   6   2   3        0.89        0.49      0.45 o 
  -8   3   3        1.13        1.89      0.87 o 
  -7   3   3      113.98      129.38      4.44 o 
  -6   3   3       78.41       78.25      1.85 o 
  -5   3   3       19.37       20.16      0.59 o 
  -4   3   3      130.58      139.87      2.48 o 
  -3   3   3      373.87      399.32      7.81 o 
  -2   3   3      514.56      611.11      6.63 o 
  -1   3   3      405.51      497.21      4.88 o 
   0   3   3       92.00      123.96      1.34 o 
   1   3   3       90.14       75.65      0.83 o 
   2   3   3      249.34      276.67      2.94 o 
   3   3   3       16.68       16.20      0.57 o 
   4   3   3      223.12      221.73      4.43 o 
   5   3   3       62.22       60.94      4.51 o 
   6   3   3        4.42        5.81      0.77 o 
  -8   4   3        0.20        0.44      0.73 o 
  -7   4   3       27.99       30.26      1.47 o 
  -6   4   3      185.52      189.56      3.90 o 
  -5   4   3      546.02      551.81     11.34 o 
  -4   4   3      153.33      150.91      2.68 o 
  -3   4   3       27.44       23.43      0.59 o 
  -2   4   3       21.43       39.15      0.58 o 
  -1   4   3      193.84      159.54      1.69 o 
   0   4   3       76.86       65.47      0.80 o 
   1   4   3       86.38       78.83      0.89 o 
   2   4   3       74.65       66.34      0.99 o 
   3   4   3       10.44        9.33      0.53 o 
   4   4   3      433.75      411.56     17.03 o 
   5   4   3       74.44       68.21      2.51 o 
  -8   5   3        8.55        9.81      0.81 o 
  -7   5   3        9.07       11.30      1.32 o 
  -6   5   3       56.74       62.55      1.64 o 
  -5   5   3      210.04      190.99     13.33 o 
  -4   5   3      145.36      144.34      3.71 o 
  -3   5   3      101.69      115.51      1.90 o 
  -2   5   3       92.22       92.25      1.13 o 
  -1   5   3      290.85      302.46      3.09 o 
   0   5   3      334.80      338.34      3.46 o 
   1   5   3      143.79      136.77      1.60 o 
   2   5   3        9.94       10.29      0.38 o 
   3   5   3      430.57      425.62      6.99 o 
   4   5   3      318.55      307.28      8.44 o 
   5   5   3        0.34        0.12      0.56 o 
  -7   6   3        6.75        6.75      0.53 o 
  -6   6   3       10.72       12.20      0.68 o 
  -5   6   3       40.50       39.78      1.25 o 
  -4   6   3      106.04      114.04      2.60 o 
  -3   6   3       63.28       72.86      1.35 o 
  -2   6   3        0.20        0.05      0.12 o 
  -1   6   3      222.56      201.42      2.16 o 
   0   6   3      142.64      139.76      1.68 o 
   1   6   3       49.21       51.19      0.87 o 
   2   6   3        5.45        5.21      0.39 o 
   3   6   3       17.99       20.03      0.79 o 
   4   6   3        1.40        3.07      0.72 o 
  -7   7   3        6.24        5.61      0.70 o 
  -6   7   3        3.43        4.32      0.64 o 
  -5   7   3      101.76       94.56      2.35 o 
  -4   7   3       16.47       11.48      0.67 o 
  -3   7   3      756.95      696.81      9.98 o 
  -2   7   3      190.27      181.89      2.40 o 
  -1   7   3      101.62       97.51      1.42 o 
   0   7   3      378.51      369.95      4.25 o 
   1   7   3       99.57       97.97      1.46 o 
   2   7   3        0.53        0.16      0.21 o 
   3   7   3        0.09       -0.31      0.44 o 
   4   7   3        0.06       -0.73      0.73 o 
  -7   8   3        5.34        5.14      0.58 o 
  -6   8   3        1.51        0.94      0.36 o 
  -5   8   3       26.57       26.96      1.09 o 
  -4   8   3        6.81        4.51      0.50 o 
  -3   8   3        0.14        0.45      0.19 o 
  -2   8   3        4.81        5.74      0.33 o 
  -1   8   3      293.15      276.46      3.49 o 
   0   8   3      273.97      272.05      3.69 o 
   1   8   3       60.68       59.76      1.05 o 
   2   8   3       21.74       22.33      0.74 o 
   3   8   3       18.11       18.44      1.52 o 
  -7   9   3        3.18        3.52      0.62 o 
  -6   9   3        0.46        1.30      0.39 o 
  -5   9   3       23.77       21.65      1.01 o 
  -4   9   3        7.44        7.64      0.64 o 
  -3   9   3       14.13       14.95      0.55 o 
  -2   9   3       68.65       62.70      1.19 o 
  -1   9   3        0.60        0.06      0.18 o 
   0   9   3      173.67      175.91      3.08 o 
   1   9   3      302.38      308.03      5.10 o 
   2   9   3       15.43       15.12      0.83 o 
  -6  10   3       20.53       22.79      1.12 o 
  -5  10   3       14.03       14.45      0.89 o 
  -4  10   3        4.78        5.15      0.59 o 
  -3  10   3        0.19        0.06      0.21 o 
  -2  10   3        7.85        8.08      0.50 o 
  -1  10   3       60.44       62.29      1.21 o 
   0  10   3       76.23       76.34      1.51 o 
   1  10   3        0.71        0.17      0.36 o 
  -5  11   3       57.00       62.36      2.47 o 
  -4  11   3        9.16        9.87      1.30 o 
  -3  11   3        0.10       -0.09      0.22 o 
  -2  11   3        1.10        0.67      0.37 o 
  -1  11   3       37.96       41.52      1.16 o 
   0  11   3        2.88        3.89      0.56 o 
  -4  12   3       36.18       30.73      1.74 o 
  -3  12   3       62.10       63.76      3.60 o 
  -2  12   3       12.31       16.02      0.88 o 
  -1  12   3       64.56       76.14      6.62 o 
   1 -14   4       24.16       24.10      1.13 o 
   2 -14   4       35.73       39.73      1.53 o 
   3 -14   4       19.22       25.18      1.89 o 
   4 -14   4       14.78       18.77      1.60 o 
  -1 -13   4        5.59        4.45      0.56 o 
   0 -13   4       33.38       33.22      1.01 o 
   1 -13   4       73.65       74.29      2.34 o 
   2 -13   4       18.10       20.07      1.31 o 
   3 -13   4        5.15        8.15      1.02 o 
   4 -13   4        1.46        1.60      0.73 o 
   5 -13   4       26.77       34.20      2.33 o 
  -2 -12   4        3.98        3.20      0.58 o 
  -1 -12   4        7.67        6.57      0.70 o 
   0 -12   4       10.80       10.82      0.55 o 
   1 -12   4       42.27       46.40      1.05 o 
   2 -12   4      163.57      164.93      3.92 o 
   3 -12   4      135.46      129.17      3.60 o 
   4 -12   4       35.94       42.64      2.47 o 
   5 -12   4        5.89        5.68      1.02 o 
  -3 -11   4       12.75       15.19      1.09 o 
  -2 -11   4       11.39       12.13      0.77 o 
  -1 -11   4       10.37        8.41      0.48 o 
   0 -11   4        2.26        1.30      0.25 o 
   1 -11   4       94.00       96.62      1.61 o 
   2 -11   4      203.37      209.29      4.39 o 
   3 -11   4       33.06       32.77      1.34 o 
   4 -11   4        0.05        0.00      0.44 o 
   5 -11   4        0.33       -0.29      0.58 o 
   6 -11   4        0.52        1.16      0.73 o 
  -4 -10   4       15.49       15.63      1.08 o 
  -3 -10   4      140.57      140.88      2.98 o 
  -2 -10   4       18.29       18.00      0.75 o 
  -1 -10   4        1.56        1.36      0.23 o 
   0 -10   4        1.57        2.06      0.31 o 
   1 -10   4       21.95       19.43      0.50 o 
   2 -10   4        0.10       -0.15      0.26 o 
   3 -10   4       21.76       21.70      2.18 o 
   4 -10   4        0.01        0.29      0.44 o 
   5 -10   4       19.30       16.59      1.46 o 
   6 -10   4       59.11       63.16      3.20 o 
  -4  -9   4        6.20        7.09      0.95 o 
  -3  -9   4      130.24      123.22      2.77 o 
  -2  -9   4        7.61        8.67      0.44 o 
  -1  -9   4       36.87       37.99      0.86 o 
   0  -9   4      129.84      127.68      2.14 o 
   1  -9   4      148.39      134.63      2.06 o 
   2  -9   4      661.02      668.95     10.49 o 
   3  -9   4      113.61      120.15      2.50 o 
   4  -9   4      115.30       91.10      3.78 o 
   5  -9   4      172.45      160.09      5.97 o 
   6  -9   4       25.21       22.56      1.75 o 
   7  -9   4       34.00       37.16      1.82 o 
  -5  -8   4       43.13       39.44      2.77 o 
  -4  -8   4        2.63        3.93      1.02 o 
  -3  -8   4       74.88       74.09      1.64 o 
  -2  -8   4       30.88       28.90      0.77 o 
  -1  -8   4       26.93       25.63      0.58 o 
   0  -8   4      181.08      181.13      2.04 o 
   1  -8   4     1229.15     1244.00     13.47 o 
   2  -8   4      433.30      432.92      6.09 o 
   3  -8   4        7.54        7.60      0.47 o 
   4  -8   4      108.96      103.77      4.07 o 
   5  -8   4       42.41       36.82      2.04 o 
   6  -8   4        2.98        1.75      0.73 o 
   7  -8   4        5.96        5.19      0.80 o 
  -5  -7   4        0.00        0.29      0.58 o 
  -4  -7   4        0.01       -0.58      0.58 o 
  -3  -7   4        0.03       -0.12      0.12 o 
  -2  -7   4       11.53        6.65      0.36 o 
  -1  -7   4       89.34       91.74      1.12 o 
   0  -7   4       68.39       66.09      0.97 o 
   1  -7   4      303.19      291.57      3.07 o 
   2  -7   4      381.69      362.12      4.24 o 
   3  -7   4       11.76       10.51      0.44 o 
   4  -7   4       15.46       12.22      1.16 o 
   5  -7   4       12.72       13.83      1.16 o 
   6  -7   4        4.40        4.21      0.62 o 
   7  -7   4       15.94       16.01      1.31 o 
  -6  -6   4       32.54       34.20      2.33 o 
  -5  -6   4       11.11       10.48      1.31 o 
  -4  -6   4       40.27       35.22      2.18 o 
  -3  -6   4        4.26        4.73      1.16 o 
  -2  -6   4       51.23       47.91      0.98 o 
  -1  -6   4      101.96      118.17      1.42 o 
   0  -6   4      400.94      417.71      4.37 o 
   1  -6   4      497.95      503.20      5.15 o 
   2  -6   4       12.57       12.03      0.26 o 
   3  -6   4      183.72      171.74      5.56 o 
   4  -6   4      242.54      237.66      7.86 o 
   5  -6   4        0.09       -0.04      0.35 o 
   6  -6   4       28.16       28.43      1.40 o 
   7  -6   4       99.34      109.68      3.42 o 
  -6  -5   4        0.00       -0.29      0.58 o 
  -5  -5   4        0.67        0.00      0.44 o 
  -4  -5   4      214.02      195.45      7.13 o 
  -3  -5   4      766.14      745.00     13.78 o 
  -2  -5   4      254.67      261.90      3.17 o 
  -1  -5   4        5.35        2.57      0.13 o 
   0  -5   4      419.36      407.78      4.24 o 
   1  -5   4       85.53       81.63      0.98 o 
   2  -5   4        2.88        7.60      0.16 o 
   3  -5   4       63.52       57.10      1.30 o 
   4  -5   4       19.24       18.95      1.01 o 
   5  -5   4      141.84      138.83      3.83 o 
   6  -5   4       45.91       47.31      1.82 o 
   7  -5   4       56.13       61.85      3.64 o 
  -6  -4   4        2.72        2.04      0.58 o 
  -5  -4   4        4.38        3.78      0.73 o 
  -4  -4   4       41.08       43.72      1.36 o 
  -3  -4   4     1276.80     1232.46     22.46 o 
  -2  -4   4     4248.86     4230.28     53.23 o 
  -1  -4   4     2471.30     2655.87     32.62 o 
   0  -4   4      401.41      371.32      4.06 o 
   1  -4   4      334.12      317.75      3.21 o 
   2  -4   4      116.69      141.54      2.86 o 
   3  -4   4        9.60       12.52      0.41 o 
   4  -4   4      191.22      178.08      4.45 o 
   5  -4   4      401.59      394.22      9.13 o 
   6  -4   4       40.22       38.71      2.62 o 
   7  -4   4        0.23        0.15      0.73 o 
  -7  -3   4        3.91        4.37      0.87 o 
  -6  -3   4        0.01       -0.29      0.44 o 
  -5  -3   4        0.99       -0.15      0.44 o 
  -4  -3   4      160.98      155.34      3.75 o 
  -3  -3   4      470.45      491.38      9.10 o 
  -2  -3   4      100.76      104.01      1.27 o 
  -1  -3   4      209.04      218.53      2.65 o 
   0  -3   4       93.46       97.38      0.99 o 
   1  -3   4       30.19       24.03      0.48 o 
   2  -3   4       56.60       78.45      1.39 o 
   3  -3   4      242.93      241.55      3.58 o 
   4  -3   4       67.65       61.49      2.11 o 
   5  -3   4      581.17      565.54     18.48 o 
   6  -3   4       39.01       41.48      2.62 o 
   7  -3   4        2.99        5.48      0.70 o 
  -7  -2   4       23.20       29.98      1.89 o 
  -6  -2   4       44.95       39.88      2.04 o 
  -5  -2   4       53.81       47.88      2.18 o 
  -4  -2   4      199.56      219.94      4.97 o 
  -3  -2   4      123.81      118.24      2.76 o 
  -2  -2   4       83.82       73.14      1.10 o 
  -1  -2   4      125.36      133.92      1.45 o 
   0  -2   4      955.29      972.73      9.96 o 
   1  -2   4      161.31      158.62      2.26 o 
   2  -2   4       73.34       62.12      1.18 o 
   3  -2   4      126.81      137.63      2.80 o 
   4  -2   4      320.28      306.78     10.48 o 
   5  -2   4      179.63      174.79      6.69 o 
   6  -2   4        1.14        1.16      0.73 o 
   7  -2   4       35.86       42.45      1.89 o 
  -7  -1   4        1.24        0.15      0.44 o 
  -6  -1   4       81.76       79.17      3.20 o 
  -5  -1   4       82.95       79.61      3.06 o 
  -4  -1   4      192.27      174.31      5.24 o 
  -3  -1   4      238.92      220.60      4.98 o 
  -2  -1   4       92.81       93.25      1.56 o 
  -1  -1   4      141.18      155.44      1.69 o 
   0  -1   4      722.23      791.95      7.75 o 
   1  -1   4      532.97      598.99      7.00 o 
   2  -1   4      248.49      296.56      4.22 o 
   3  -1   4      447.83      430.04      7.98 o 
   4  -1   4       82.65       87.47      3.78 o 
   5  -1   4       21.67       20.96      1.12 o 
   6  -1   4        1.06        1.75      0.51 o 
  -7   0   4        9.15        9.22      0.77 o 
  -6   0   4      135.28      123.27      4.37 o 
  -5   0   4      120.38      123.11      3.03 o 
  -4   0   4       66.90       55.82      1.54 o 
  -3   0   4       30.61       25.84      0.82 o 
  -2   0   4       24.30       30.76      0.52 o 
  -1   0   4        0.39        0.77      0.09 o 
   0   0   4      790.43      857.39      8.33 o 
   1   0   4     1107.44     1216.36     16.71 o 
   2   0   4      451.15      452.14      5.71 o 
   3   0   4      234.83      263.92      4.82 o 
   4   0   4        9.34        9.09      0.50 o 
   5   0   4        0.02        0.12      0.35 o 
   6   0   4        0.13       -0.10      0.35 o 
  -7   1   4        3.67        4.92      0.52 o 
  -6   1   4      103.10      101.26      2.32 o 
  -5   1   4        6.48        7.51      0.46 o 
  -4   1   4     1471.25     1526.37     27.28 o 
  -3   1   4      740.55      778.57     13.85 o 
  -2   1   4       39.24       41.51      0.62 o 
  -1   1   4        0.02        0.44      0.12 o 
   0   1   4     2189.51     2230.87     26.98 o 
   1   1   4      578.14      639.46      6.22 o 
   2   1   4        0.48        1.28      0.14 o 
   3   1   4       24.54       19.09      0.84 o 
   4   1   4       14.27       11.57      0.82 o 
   5   1   4       19.82       18.72      1.13 o 
   6   1   4       14.86       13.30      2.55 o 
  -8   2   4        2.67        3.64      0.58 o 
  -7   2   4        0.20        0.33      0.27 o 
  -6   2   4       64.81       67.27      2.20 o 
  -5   2   4       20.40       25.00      0.72 o 
  -4   2   4      911.66      927.54     14.50 o 
  -3   2   4       71.09       77.39      1.33 o 
  -2   2   4        0.05        0.90      0.11 o 
  -1   2   4      778.93      841.32      7.99 o 
   0   2   4        0.35        0.78      0.10 o 
   1   2   4      754.32      744.75      6.88 o 
   2   2   4      668.91      701.20      7.14 o 
   3   2   4       31.48       34.65      1.00 o 
   4   2   4       40.91       43.03      3.20 o 
   5   2   4        0.97        0.55      0.45 o 
   6   2   4       23.83       22.82      1.39 o 
  -8   3   4       20.32       18.05      1.16 o 
  -7   3   4       68.98       69.73      1.95 o 
  -6   3   4       84.62       84.30      2.06 o 
  -5   3   4        5.90        6.02      0.46 o 
  -4   3   4      104.14       97.67      1.88 o 
  -3   3   4       20.75       15.90      0.35 o 
  -2   3   4      531.08      519.58      5.69 o 
  -1   3   4      197.75      194.77      1.93 o 
   0   3   4     1169.44     1226.58     11.89 o 
   1   3   4      639.34      684.50      6.73 o 
   2   3   4       13.02       16.32      0.47 o 
   3   3   4       82.50       84.30      2.33 o 
   4   3   4        8.91        8.52      0.64 o 
   5   3   4        1.29        1.61      0.65 o 
  -8   4   4       73.70       69.27      2.77 o 
  -7   4   4       16.05       17.58      1.35 o 
  -6   4   4        0.19       -0.18      0.22 o 
  -5   4   4        7.59        9.18      0.58 o 
  -4   4   4      196.43      189.39      3.85 o 
  -3   4   4       58.27       48.10      0.84 o 
  -2   4   4       10.46        9.45      0.33 o 
  -1   4   4       38.32       41.23      0.57 o 
   0   4   4      205.09      211.77      2.24 o 
   1   4   4       29.63       23.72      0.43 o 
   2   4   4        0.66        0.22      0.17 o 
   3   4   4       11.78        9.62      0.54 o 
   4   4   4        2.51        1.89      0.62 o 
   5   4   4       12.81       12.20      1.08 o 
  -7   5   4        0.21        0.25      0.27 o 
  -6   5   4        2.75        2.62      0.45 o 
  -5   5   4       22.22       20.49      1.61 o 
  -4   5   4       74.96       77.37      1.58 o 
  -3   5   4        4.16        4.39      0.35 o 
  -2   5   4      111.51      107.00      1.49 o 
  -1   5   4       19.80       16.66      0.40 o 
   0   5   4      261.78      257.34      2.70 o 
   1   5   4       34.28       33.65      0.60 o 
   2   5   4      192.82      180.88      2.58 o 
   3   5   4      211.16      211.77      3.81 o 
   4   5   4       20.17       20.81      1.44 o 
  -7   6   4       89.57       94.26      2.40 o 
  -6   6   4      181.12      177.88      3.88 o 
  -5   6   4       13.60       12.77      0.72 o 
  -4   6   4      256.38      236.68      4.81 o 
  -3   6   4      420.88      410.43      6.04 o 
  -2   6   4       20.46       22.87      0.52 o 
  -1   6   4      230.00      235.18      2.77 o 
   0   6   4      111.38      111.37      1.50 o 
   1   6   4       10.48        8.31      0.34 o 
   2   6   4       66.57       67.33      1.20 o 
   3   6   4       12.17       15.16      1.06 o 
   4   6   4        4.12        4.57      0.87 o 
  -7   7   4       89.25       96.96      2.53 o 
  -6   7   4       14.96       14.41      0.83 o 
  -5   7   4        3.63        4.28      0.47 o 
  -4   7   4      116.10      103.42      3.03 o 
  -3   7   4      449.91      411.49      5.49 o 
  -2   7   4      102.63       93.55      1.53 o 
  -1   7   4      172.01      156.01      2.10 o 
   0   7   4      150.90      145.80      2.16 o 
   1   7   4       11.84       12.25      0.44 o 
   2   7   4       12.85       12.50      0.54 o 
   3   7   4        2.95        3.54      0.46 o 
  -7   8   4        0.07       -0.15      0.35 o 
  -6   8   4        0.66        0.93      0.40 o 
  -5   8   4        0.94        0.98      0.36 o 
  -4   8   4       24.22       19.20      0.92 o 
  -3   8   4        9.89        7.22      0.39 o 
  -2   8   4        0.57        0.24      0.20 o 
  -1   8   4       25.39       25.57      0.63 o 
   0   8   4        2.59        2.36      0.28 o 
   1   8   4        0.08       -0.13      0.19 o 
   2   8   4       80.47       87.64      1.82 o 
   3   8   4       13.93       13.75      1.28 o 
  -6   9   4        9.03       11.73      0.98 o 
  -5   9   4       40.87       44.40      1.57 o 
  -4   9   4       29.57       27.07      1.17 o 
  -3   9   4       39.82       36.95      0.93 o 
  -2   9   4       52.99       50.31      1.06 o 
  -1   9   4        8.17        6.87      0.38 o 
   0   9   4        6.91        6.88      0.41 o 
   1   9   4        7.30        9.24      0.51 o 
   2   9   4       55.29       63.27      2.10 o 
  -6  10   4        8.97       10.17      0.97 o 
  -5  10   4       35.89       37.26      1.51 o 
  -4  10   4       60.49       55.67      1.84 o 
  -3  10   4       34.45       33.20      0.91 o 
  -2  10   4       14.63       14.34      0.71 o 
  -1  10   4        4.56        4.31      0.43 o 
   0  10   4       11.01       12.15      0.57 o 
   1  10   4        0.13        0.04      0.33 o 
  -5  11   4       22.29       24.61      1.53 o 
  -4  11   4       38.39       40.70      1.95 o 
  -3  11   4        4.58        5.38      0.44 o 
  -2  11   4        0.06       -0.12      0.39 o 
  -1  11   4        0.95        0.44      0.33 o 
   0 -14   5        2.33        2.12      0.51 o 
   1 -14   5        1.09        1.23      0.36 o 
   2 -14   5       26.59       29.25      1.60 o 
   3 -14   5       45.84       54.14      2.77 o 
  -1 -13   5       39.91       38.45      1.53 o 
   0 -13   5       23.72       22.64      1.26 o 
   1 -13   5        5.37        5.21      0.47 o 
   2 -13   5       73.85       76.52      2.03 o 
   3 -13   5       12.37       13.10      1.31 o 
   4 -13   5        0.52        0.15      0.58 o 
   5 -13   5        8.42       13.39      1.46 o 
  -2 -12   5       61.71       63.02      2.62 o 
  -1 -12   5       47.91       43.60      1.23 o 
   0 -12   5       47.00       43.05      1.08 o 
   1 -12   5        6.08        6.14      0.49 o 
   2 -12   5        0.92        0.99      0.30 o 
   3 -12   5        2.49        2.62      0.73 o 
   4 -12   5       46.18       52.10      2.77 o 
   5 -12   5        0.24        0.44      0.58 o 
  -3 -11   5       19.18       22.28      1.03 o 
  -2 -11   5       85.50       83.47      2.26 o 
  -1 -11   5      240.45      241.73      4.59 o 
   0 -11   5       47.91       53.28      1.49 o 
   1 -11   5       18.07       16.70      0.49 o 
   2 -11   5       37.44       34.96      1.03 o 
   3 -11   5       53.16       49.19      2.47 o 
   4 -11   5       37.50       40.60      2.33 o 
   5 -11   5        7.49        6.55      1.02 o 
   6 -11   5       31.62       36.82      2.33 o 
  -4 -10   5       23.56       22.61      1.29 o 
  -3 -10   5        4.32        3.31      0.40 o 
  -2 -10   5       78.53       78.52      1.65 o 
  -1 -10   5        7.94        5.28      0.36 o 
   0 -10   5       72.30       67.19      1.23 o 
   1 -10   5        9.62        8.96      0.37 o 
   2 -10   5      132.00      133.95      2.89 o 
   3 -10   5        0.16       -0.44      0.44 o 
   4 -10   5       84.01       90.38      3.78 o 
   5 -10   5        1.85        3.64      0.73 o 
   6 -10   5        5.38        3.78      0.87 o 
  -4  -9   5       16.16       14.88      0.97 o 
  -3  -9   5       32.88       30.77      1.15 o 
  -2  -9   5       52.01       52.00      1.18 o 
  -1  -9   5       80.22       81.12      1.60 o 
   0  -9   5       89.03       94.92      1.34 o 
   1  -9   5      124.53      120.64      2.66 o 
   2  -9   5      174.40      168.92      2.90 o 
   3  -9   5       23.09       24.38      1.60 o 
   4  -9   5       72.48       78.44      3.35 o 
   5  -9   5        5.21        2.77      0.73 o 
   6  -9   5       38.51       41.77      2.47 o 
  -5  -8   5       47.35       50.50      3.20 o 
  -4  -8   5       22.69       24.74      2.04 o 
  -3  -8   5       41.08       40.12      1.05 o 
  -2  -8   5       73.06       72.42      1.49 o 
  -1  -8   5      158.90      146.55      2.09 o 
   0  -8   5      182.07      183.28      2.19 o 
   1  -8   5       14.94        7.49      0.31 o 
   2  -8   5       52.55       47.67      0.79 o 
   3  -8   5      330.11      315.94      8.95 o 
   4  -8   5      581.16      549.97     17.03 o 
   5  -8   5       33.27       28.23      1.89 o 
   6  -8   5       18.52       19.08      1.26 o 
   7  -8   5       10.50        9.65      0.97 o 
  -5  -7   5        1.62        1.75      0.73 o 
  -4  -7   5        8.31        6.99      1.02 o 
  -3  -7   5        0.73        0.65      0.13 o 
  -2  -7   5        7.39        4.50      0.28 o 
  -1  -7   5      109.98      124.03      1.65 o 
   0  -7   5      348.30      383.66      4.31 o 
   1  -7   5       87.46       86.92      1.02 o 
   2  -7   5        3.25        2.76      0.18 o 
   3  -7   5      185.78      172.15      3.89 o 
   4  -7   5      236.57      204.18      6.99 o 
   5  -7   5        8.02        5.82      0.70 o 
   6  -7   5        3.35        5.39      0.70 o 
   7  -7   5        5.62        6.39      0.80 o 
  -6  -6   5        7.95        5.09      1.02 o 
  -5  -6   5       81.65       81.94      3.93 o 
  -4  -6   5       20.54       17.32      1.60 o 
  -3  -6   5     1819.01     1802.51     45.92 o 
  -2  -6   5      875.37      944.51     12.85 o 
  -1  -6   5        1.39        3.28      0.17 o 
   0  -6   5       42.24       30.28      0.69 o 
   1  -6   5       10.48       11.51      0.21 o 
   2  -6   5       37.08       34.94      0.50 o 
   3  -6   5       60.77       53.88      1.19 o 
   4  -6   5        1.58        1.64      0.45 o 
   5  -6   5        0.15        0.24      0.37 o 
   6  -6   5       11.14       12.11      1.24 o 
   7  -6   5       41.20       47.30      3.20 o 
  -6  -5   5       40.45       44.24      2.62 o 
  -5  -5   5       53.81       53.70      2.77 o 
  -4  -5   5      247.79      227.18      8.15 o 
  -3  -5   5      703.60      656.96     14.97 o 
  -2  -5   5       79.38      101.37      1.62 o 
  -1  -5   5        0.55        0.52      0.08 o 
   0  -5   5      888.38      913.87     11.53 o 
   1  -5   5        0.00        1.30      0.11 o 
   2  -5   5       39.27       33.85      0.49 o 
   3  -5   5      237.64      232.86      4.31 o 
   4  -5   5      268.37      271.41      6.46 o 
   5  -5   5        3.61        2.52      0.48 o 
   6  -5   5       14.47       16.74      1.75 o 
   7  -5   5       45.32       50.50      3.20 o 
  -7  -4   5        9.50        9.90      1.16 o 
  -6  -4   5       24.45       26.63      1.89 o 
  -5  -4   5       46.00       43.95      2.33 o 
  -4  -4   5        3.78        4.17      0.51 o 
  -3  -4   5       40.42       49.57      2.28 o 
  -2  -4   5      196.61      203.01      2.46 o 
  -1  -4   5      731.59      763.25      8.40 o 
   0  -4   5     1430.56     1466.42     23.23 o 
   1  -4   5        0.33        1.45      0.12 o 
   2  -4   5       62.81       45.58      0.93 o 
   3  -4   5       97.90       98.50      1.96 o 
   4  -4   5      175.58      174.49      6.69 o 
   5  -4   5       64.23       64.76      3.35 o 
   6  -4   5        2.23        1.89      0.87 o 
   7  -4   5       47.11       49.92      3.20 o 
  -7  -3   5       91.87       96.05      4.22 o 
  -6  -3   5       51.59       48.90      2.47 o 
  -5  -3   5       65.84       68.69      3.06 o 
  -4  -3   5       26.84       26.08      0.86 o 
  -3  -3   5      210.77      205.52      3.34 o 
  -2  -3   5       71.08       71.85      0.94 o 
  -1  -3   5      102.85       94.29      1.15 o 
   0  -3   5      166.93      173.80      1.89 o 
   1  -3   5      269.99      337.81      3.45 o 
   2  -3   5      803.14      880.80     15.62 o 
   3  -3   5      331.22      350.02      8.44 o 
   4  -3   5       59.74       57.63      2.91 o 
   5  -3   5        0.08       -0.29      0.58 o 
   6  -3   5        0.00        0.73      0.73 o 
  -7  -2   5       73.37       82.52      3.64 o 
  -6  -2   5       23.17       24.89      1.60 o 
  -5  -2   5      159.00      167.51      5.97 o 
  -4  -2   5       36.57       43.27      1.75 o 
  -3  -2   5        1.92        2.40      0.25 o 
  -2  -2   5       29.83       41.22      0.55 o 
  -1  -2   5      438.05      436.33      4.54 o 
   0  -2   5        0.53        0.63      0.08 o 
   1  -2   5     3110.87     3220.10     42.98 o 
   2  -2   5      556.68      621.14      7.77 o 
   3  -2   5      173.35      177.34      3.33 o 
   4  -2   5      279.58      258.12      7.13 o 
   5  -2   5       44.22       44.97      2.62 o 
   6  -2   5        6.38        5.35      0.70 o 
  -7  -1   5       99.32      103.77      4.22 o 
  -6  -1   5       29.84       31.29      1.75 o 
  -5  -1   5       33.72       32.31      1.60 o 
  -4  -1   5       13.92        8.69      0.51 o 
  -3  -1   5       27.15       23.94      0.50 o 
  -2  -1   5      155.31      136.10      1.56 o 
  -1  -1   5      292.67      250.91      2.41 o 
   0  -1   5       49.20       50.12      0.72 o 
   1  -1   5      188.57      211.00      2.01 o 
   2  -1   5       88.16      108.07      1.28 o 
   3  -1   5      889.80      911.68     16.03 o 
   4  -1   5      609.23      601.78     19.36 o 
   5  -1   5        0.12        0.19      0.35 o 
   6  -1   5       48.78       46.88      2.11 o 
  -7   0   5      162.60      165.30      4.69 o 
  -6   0   5       43.69       38.46      1.56 o 
  -5   0   5        1.05        1.24      0.28 o 
  -4   0   5       33.11       35.46      1.04 o 
  -3   0   5        0.01        0.15      0.09 o 
  -2   0   5      309.50      312.74      3.28 o 
  -1   0   5      256.53      242.75      2.15 o 
   0   0   5       12.07       18.73      0.32 o 
   1   0   5        1.30        1.58      0.13 o 
   2   0   5       49.03       45.12      0.66 o 
   3   0   5      488.05      464.61      8.02 o 
   4   0   5       68.51       65.69      2.26 o 
   5   0   5       26.86       25.71      1.34 o 
   6   0   5        4.97        5.47      0.80 o 
  -7   1   5      104.55      114.94      3.49 o 
  -6   1   5       14.43       15.97      1.18 o 
  -5   1   5      170.32      172.18      3.60 o 
  -4   1   5        3.46        2.69      0.31 o 
  -3   1   5      409.21      405.95      5.30 o 
  -2   1   5       12.80       27.09      0.40 o 
  -1   1   5      746.72      851.40      7.92 o 
   0   1   5      147.26      166.28      1.66 o 
   1   1   5       34.27       35.91      0.47 o 
   2   1   5       19.91       21.40      0.46 o 
   3   1   5      213.18      218.96      4.25 o 
   4   1   5       40.36       37.58      1.59 o 
   5   1   5        6.17        6.63      0.95 o 
   6   1   5        0.16       -0.36      0.58 o 
  -8   2   5       15.95       14.70      1.16 o 
  -7   2   5       44.67       50.80      3.27 o 
  -6   2   5       72.85       70.57      2.33 o 
  -5   2   5       16.26       15.16      0.68 o 
  -4   2   5       37.13       31.16      0.99 o 
  -3   2   5       12.08       18.12      0.40 o 
  -2   2   5       79.05       95.08      2.73 o 
  -1   2   5     2198.22     2169.49     19.99 o 
   0   2   5      162.32      186.13      1.96 o 
   1   2   5        0.92        2.12      0.16 o 
   2   2   5       93.92       91.37      1.28 o 
   3   2   5      528.92      508.92      7.83 o 
   4   2   5       12.92       13.31      0.77 o 
   5   2   5       71.37       70.76      2.62 o 
  -8   3   5        0.27        0.29      0.44 o 
  -7   3   5        0.03       -0.02      0.28 o 
  -6   3   5       35.74       34.81      1.14 o 
  -5   3   5      262.21      261.84      5.21 o 
  -4   3   5      157.55      167.35      4.17 o 
  -3   3   5       11.09       11.72      0.35 o 
  -2   3   5     1219.65     1220.96     14.16 o 
  -1   3   5     1354.71     1446.05     13.38 o 
   0   3   5       26.94       33.71      0.52 o 
   1   3   5        6.64        3.00      0.16 o 
   2   3   5      262.89      256.77      3.47 o 
   3   3   5      459.57      464.77      6.68 o 
   4   3   5        0.52        0.55      0.39 o 
   5   3   5       62.46       61.67      2.40 o 
  -7   4   5       12.84       14.84      0.82 o 
  -6   4   5        5.46        4.49      0.44 o 
  -5   4   5        0.52       -0.05      0.27 o 
  -4   4   5       69.16       64.64      1.58 o 
  -3   4   5        6.88        5.24      0.28 o 
  -2   4   5       12.54       17.57      0.42 o 
  -1   4   5       44.47       36.55      0.56 o 
   0   4   5      146.65      154.62      1.71 o 
   1   4   5       53.11       52.90      0.81 o 
   2   4   5        8.82        9.17      0.61 o 
   3   4   5       55.63       57.52      1.22 o 
   4   4   5        0.40        0.07      0.62 o 
  -7   5   5        7.09        6.84      0.62 o 
  -6   5   5       89.42       88.45      2.25 o 
  -5   5   5        0.27        0.96      0.30 o 
  -4   5   5      726.18      700.81     11.17 o 
  -3   5   5      299.05      263.12      4.02 o 
  -2   5   5        3.54        2.94      0.16 o 
  -1   5   5      326.86      318.27      3.30 o 
   0   5   5       20.55       22.64      0.48 o 
   1   5   5       14.95       14.06      0.43 o 
   2   5   5        1.35        1.35      0.23 o 
   3   5   5        5.19        5.47      0.46 o 
   4   5   5        5.68        6.79      1.03 o 
  -7   6   5       61.90       61.32      1.85 o 
  -6   6   5      208.57      217.78      5.47 o 
  -5   6   5        7.18        9.64      0.64 o 
  -4   6   5       39.61       32.77      1.29 o 
  -3   6   5       10.14        9.47      0.36 o 
  -2   6   5       63.36       55.93      0.87 o 
  -1   6   5      297.52      290.92      3.93 o 
   0   6   5       13.26        9.96      0.36 o 
   1   6   5       11.16       11.32      0.40 o 
   2   6   5      105.37      104.18      1.70 o 
   3   6   5      125.54      130.28      2.66 o 
  -7   7   5        0.15        0.65      0.45 o 
  -6   7   5        2.84        2.74      0.49 o 
  -5   7   5       15.68       14.77      0.81 o 
  -4   7   5       53.69       52.15      1.38 o 
  -3   7   5       74.85       74.82      1.40 o 
  -2   7   5       33.11       33.05      0.79 o 
  -1   7   5      322.42      313.37      3.92 o 
   0   7   5       46.47       44.69      0.91 o 
   1   7   5       61.09       60.72      1.12 o 
   2   7   5       75.42       76.19      1.54 o 
   3   7   5        6.56        6.89      0.72 o 
  -7   8   5        0.10        0.50      0.45 o 
  -6   8   5        0.02       -0.01      0.30 o 
  -5   8   5        9.88       10.95      0.78 o 
  -4   8   5        7.07        6.51      0.52 o 
  -3   8   5       54.29       56.01      1.19 o 
  -2   8   5       93.02       95.85      1.64 o 
  -1   8   5      121.19      119.30      1.85 o 
   0   8   5        1.20        0.66      0.23 o 
   1   8   5       80.96       80.18      1.41 o 
   2   8   5       53.75       59.05      1.69 o 
  -6   9   5       13.51       16.87      1.31 o 
  -5   9   5        0.09       -0.05      0.36 o 
  -4   9   5        8.74        8.53      0.60 o 
  -3   9   5        5.25        4.93      0.38 o 
  -2   9   5      136.76      135.84      2.20 o 
  -1   9   5      110.48      109.17      1.77 o 
   0   9   5       10.22        8.94      0.44 o 
   1   9   5       31.74       33.02      1.27 o 
  -5  10   5        0.20       -0.45      0.45 o 
  -4  10   5        0.05       -0.04      0.39 o 
  -3  10   5       77.80       85.87      1.74 o 
  -2  10   5       71.77       82.39      1.67 o 
  -1  10   5        2.06        2.14      0.37 o 
   0  10   5       16.82       14.82      0.75 o 
  -4  11   5        0.36        0.24      0.42 o 
  -3  11   5       19.69       22.30      0.94 o 
  -2  11   5       11.00       13.77      0.90 o 
   0 -14   6       48.58       49.63      2.47 o 
   1 -14   6       94.89       99.08      2.74 o 
   2 -14   6       27.14       30.56      1.60 o 
   3 -14   6        0.82        0.87      0.58 o 
  -1 -13   6       18.42       19.33      1.31 o 
   0 -13   6       36.40       34.77      1.06 o 
   1 -13   6      149.98      159.64      3.35 o 
   2 -13   6       54.70       62.82      1.89 o 
   3 -13   6        1.15        0.73      0.58 o 
   4 -13   6        0.01        0.15      0.58 o 
  -2 -12   6        1.54        1.89      0.58 o 
  -1 -12   6       11.61       11.17      0.61 o 
   0 -12   6       73.85       72.89      1.53 o 
   1 -12   6      201.71      206.74      4.16 o 
   2 -12   6        0.06       -0.06      0.24 o 
   3 -12   6       24.67       24.74      1.60 o 
   4 -12   6       50.98       54.43      2.77 o 
   5 -12   6       59.39       72.48      3.49 o 
  -3 -11   6        7.63        6.07      0.50 o 
  -2 -11   6        0.00        0.15      0.27 o 
  -1 -11   6        0.66       -0.25      0.25 o 
   0 -11   6       37.90       40.73      1.15 o 
   1 -11   6      139.34      141.83      2.46 o 
   2 -11   6       33.01       33.18      1.15 o 
   3 -11   6        8.72        9.46      1.02 o 
   4 -11   6       31.78       28.67      1.89 o 
   5 -11   6       24.87       23.43      1.75 o 
   6 -11   6       35.33       36.67      2.33 o 
  -4 -10   6       25.45       26.85      1.40 o 
  -3 -10   6       15.38       16.27      0.68 o 
  -2 -10   6        0.02       -0.06      0.20 o 
  -1 -10   6        2.68        3.95      0.34 o 
   0 -10   6      186.23      196.78      3.29 o 
   1 -10   6      283.69      283.41      4.05 o 
   2 -10   6       21.99       20.85      0.70 o 
   3 -10   6      214.55      210.98      4.88 o 
   4 -10   6       37.84       34.64      2.04 o 
   5 -10   6        7.30        7.86      1.02 o 
   6 -10   6       12.63       17.01      1.46 o 
  -4  -9   6       82.26       88.48      2.73 o 
  -3  -9   6       74.04       76.72      1.78 o 
  -2  -9   6        0.54        0.36      0.20 o 
  -1  -9   6       45.09       49.79      1.10 o 
   0  -9   6      350.40      327.21      4.65 o 
   1  -9   6       12.36       12.45      0.47 o 
   2  -9   6      556.64      558.82      8.82 o 
   3  -9   6      132.68      130.73      3.23 o 
   4  -9   6        0.13        0.15      0.44 o 
   5  -9   6       27.76       24.01      1.75 o 
   6  -9   6       32.49       35.16      1.71 o 
  -5  -8   6        0.63        0.00      0.73 o 
  -4  -8   6        0.05       -0.58      0.58 o 
  -3  -8   6        0.28        0.12      0.22 o 
  -2  -8   6        4.13        1.85      0.19 o 
  -1  -8   6       20.67       15.76      0.45 o 
   0  -8   6       57.28       60.25      0.90 o 
   1  -8   6        1.20        0.92      0.12 o 
   2  -8   6      104.26       99.86      1.60 o 
   3  -8   6      155.60      161.32      6.33 o 
   4  -8   6      114.12       96.05      3.78 o 
   5  -8   6      172.39      153.61      4.29 o 
   6  -8   6       28.83       29.38      1.50 o 
  -5  -7   6        2.86        3.35      0.87 o 
  -4  -7   6      140.79      135.20      5.68 o 
  -3  -7   6      365.02      359.72      6.57 o 
  -2  -7   6       37.17       41.57      0.82 o 
  -1  -7   6      134.43      136.79      2.33 o 
   0  -7   6      456.92      465.40      5.16 o 
   1  -7   6      197.37      185.08      2.03 o 
   2  -7   6        3.96        3.17      0.25 o 
   3  -7   6      155.91      140.85      3.33 o 
   4  -7   6      313.15      286.52      6.92 o 
   5  -7   6       67.42       62.79      2.24 o 
   6  -7   6        3.62        4.44      0.73 o 
  -6  -6   6        0.66        2.04      0.87 o 
  -5  -6   6       20.70       17.46      1.60 o 
  -4  -6   6      444.60      423.36     14.41 o 
  -3  -6   6      395.39      427.77      7.92 o 
  -1  -6   6       56.22       53.57      0.82 o 
   0  -6   6       87.70       89.55      1.23 o 
   1  -6   6       12.47       11.37      0.26 o 
   2  -6   6        1.30        0.38      0.07 o 
   3  -6   6       60.92       62.91      1.47 o 
   4  -6   6      497.44      487.97     16.30 o 
   5  -6   6       70.45       71.46      3.78 o 
   6  -6   6       26.86       26.92      2.33 o 
  -6  -5   6       35.80       39.73      2.47 o 
  -5  -5   6       15.78       13.68      1.31 o 
  -4  -5   6        3.91        4.37      0.87 o 
  -3  -5   6       13.38       10.55      0.70 o 
  -2  -5   6        9.60        9.42      0.28 o 
  -1  -5   6       39.74       36.55      0.61 o 
   0  -5   6      722.16      703.79      7.70 o 
   1  -5   6        0.07        1.58      0.16 o 
   2  -5   6        0.31        0.79      0.08 o 
   3  -5   6        0.04        0.03      0.24 o 
   4  -5   6      243.57      246.53      9.02 o 
   5  -5   6       18.34       16.45      1.75 o 
   6  -5   6        0.03        0.58      0.73 o 
  -7  -4   6        8.57        8.44      1.16 o 
  -6  -4   6       27.60       27.51      1.89 o 
  -5  -4   6       94.26       88.92      3.93 o 
  -4  -4   6      514.09      504.71     16.59 o 
  -3  -4   6      154.77      151.49      5.59 o 
  -2  -4   6      303.32      296.06      3.84 o 
  -1  -4   6     1024.75     1097.61     12.04 o 
   0  -4   6       31.07       27.71      0.42 o 
   1  -4   6      158.56      161.33      1.96 o 
   2  -4   6       79.85       67.33      0.98 o 
   3  -4   6       15.97       13.11      0.48 o 
   4  -4   6      173.41      163.69      4.14 o 
   5  -4   6        0.09        0.73      0.73 o 
   6  -4   6       18.59       23.29      2.04 o 
  -7  -3   6        1.94        1.16      0.73 o 
  -6  -3   6        6.37        6.26      0.87 o 
  -5  -3   6      119.91      109.00      4.37 o 
  -4  -3   6      427.68      426.84     14.48 o 
  -3  -3   6       33.23       40.99      0.82 o 
  -2  -3   6       11.92       12.27      0.27 o 
  -1  -3   6        2.33        5.65      0.23 o 
   0  -3   6     1197.89     1202.81     12.33 o 
   1  -3   6      382.52      380.24      4.08 o 
   2  -3   6       37.79       50.54      0.77 o 
   3  -3   6       35.60       39.41      0.97 o 
   4  -3   6        2.72        2.91      0.73 o 
   5  -3   6       12.80       10.77      1.31 o 
   6  -3   6        0.23        1.02      0.73 o 
  -7  -2   6        6.83        6.40      1.02 o 
  -6  -2   6       42.35       42.06      2.18 o 
  -5  -2   6       79.62       76.26      3.20 o 
  -4  -2   6      370.40      371.90      6.82 o 
  -3  -2   6        4.65        4.04      0.23 o 
  -2  -2   6        0.04        0.16      0.08 o 
  -1  -2   6       77.30       65.34      0.77 o 
   0  -2   6     1097.32     1172.31     12.02 o 
   1  -2   6       10.60        9.67      0.19 o 
   2  -2   6        7.23        6.44      0.19 o 
   3  -2   6        4.30        3.92      0.34 o 
   4  -2   6      131.07      134.62      5.38 o 
   5  -2   6       40.38       39.00      2.47 o 
   6  -2   6        0.04        0.00      0.41 o 
  -7  -1   6        0.38        1.08      0.48 o 
  -6  -1   6      120.80      113.37      4.51 o 
  -5  -1   6      622.40      606.15     19.50 o 
  -4  -1   6      126.36      137.97      2.73 o 
  -3  -1   6        0.51        0.03      0.08 o 
  -2  -1   6      651.23      711.56      7.32 o 
  -1  -1   6        3.95        8.81      0.20 o 
   0  -1   6     1373.38     1381.09     14.18 o 
   1  -1   6      183.24      188.90      1.95 o 
   2  -1   6       56.86       48.45      0.84 o 
   3  -1   6      175.56      173.71      4.12 o 
   4  -1   6      568.71      539.64     17.61 o 
   5  -1   6       87.07       77.51      2.68 o 
   6  -1   6       10.95        9.92      0.93 o 
  -7   0   6        5.05        3.68      0.62 o 
  -6   0   6       12.15       13.53      0.97 o 
  -5   0   6      151.63      148.13      3.20 o 
  -4   0   6      123.85      115.86      2.57 o 
  -3   0   6        0.26        1.51      0.13 o 
  -2   0   6        6.23       11.74      0.26 o 
  -1   0   6      225.45      206.11      1.94 o 
   0   0   6     1046.77     1096.69     10.18 o 
   1   0   6       78.86       87.34      1.17 o 
   2   0   6       38.44       40.72      0.66 o 
   3   0   6        3.34        5.76      0.46 o 
   4   0   6        4.78        4.49      0.73 o 
   5   0   6       13.35       13.81      1.08 o 
   6   0   6       64.89       68.84      2.62 o 
  -7   1   6       30.85       31.40      2.04 o 
  -6   1   6        1.13        1.22      0.28 o 
  -5   1   6      124.20      120.01      2.71 o 
  -4   1   6        1.51        0.81      0.13 o 
  -3   1   6      321.38      316.77      4.24 o 
  -2   1   6      151.70      171.65      2.04 o 
  -1   1   6      581.28      680.66      6.39 o 
   0   1   6      689.93      740.33      6.91 o 
   1   1   6      159.25      170.11      1.64 o 
   2   1   6       65.08       78.45      1.35 o 
   3   1   6       48.58       46.21      1.36 o 
   4   1   6        3.13        2.41      0.80 o 
   5   1   6       18.17       19.14      2.18 o 
  -7   2   6       12.29       12.12      0.97 o 
  -6   2   6       22.64       23.02      0.95 o 
  -5   2   6       65.98       65.95      1.74 o 
  -4   2   6      140.53      139.58      2.82 o 
  -3   2   6        5.74        4.22      0.22 o 
  -2   2   6      141.52      143.13      1.86 o 
  -1   2   6     2215.48     2314.20     21.35 o 
   0   2   6     1065.81     1070.36     10.41 o 
   1   2   6       47.28       53.14      0.75 o 
   2   2   6        1.62        0.40      0.18 o 
   3   2   6        4.15        3.77      0.35 o 
   4   2   6       29.45       29.22      1.17 o 
   5   2   6       12.09       13.00      1.08 o 
  -7   3   6        0.58        0.71      0.32 o 
  -6   3   6       22.94       22.73      0.95 o 
  -5   3   6        2.95        3.36      0.44 o 
  -4   3   6       20.11       22.98      0.62 o 
  -2   3   6      289.26      294.85      3.60 o 
  -1   3   6      383.49      385.87      3.74 o 
   0   3   6       22.22       33.51      0.69 o 
   1   3   6      276.43      258.74      3.03 o 
   2   3   6      536.07      532.89      6.88 o 
   3   3   6        1.19        1.71      0.27 o 
   4   3   6       48.00       53.13      1.99 o 
  -7   4   6        0.23        0.16      0.28 o 
  -6   4   6        3.90        3.62      0.41 o 
  -5   4   6       84.18       81.94      2.11 o 
  -4   4   6      190.05      181.47      3.32 o 
  -3   4   6       11.58       12.13      0.46 o 
  -2   4   6        3.44        6.12      0.39 o 
  -1   4   6        0.17       -0.07      0.10 o 
   0   4   6      143.53      128.02      1.58 o 
   1   4   6       91.27       92.23      1.38 o 
   2   4   6        3.85        4.69      0.55 o 
   3   4   6       91.67       94.37      1.78 o 
   4   4   6       60.23       64.85      2.57 o 
  -7   5   6        4.02        4.39      0.49 o 
  -6   5   6       42.33       41.78      1.45 o 
  -5   5   6      350.80      324.52      6.51 o 
  -4   5   6      502.32      479.02      7.90 o 
  -3   5   6       23.90       26.36      0.62 o 
  -2   5   6      116.86      104.03      1.39 o 
  -1   5   6      147.30      134.07      1.86 o 
   0   5   6        0.24        0.02      0.16 o 
   1   5   6       27.27       29.08      0.69 o 
   2   5   6        9.30        8.93      0.42 o 
   3   5   6      136.78      142.22      2.48 o 
  -7   6   6       24.04       25.04      2.47 o 
  -6   6   6       64.10       69.85      2.04 o 
  -5   6   6       66.58       63.29      1.87 o 
  -4   6   6        0.13        0.08      0.23 o 
  -3   6   6       10.87       16.04      0.64 o 
  -2   6   6       20.45       19.59      0.48 o 
  -1   6   6        9.75       10.22      0.45 o 
   0   6   6       14.32       12.30      0.45 o 
   1   6   6        5.91        6.87      0.36 o 
   2   6   6        2.26        1.16      0.26 o 
   3   6   6       90.56       93.68      2.48 o 
  -7   7   6        0.00        0.22      0.41 o 
  -6   7   6        0.32        0.65      0.39 o 
  -5   7   6       47.40       40.96      1.45 o 
  -4   7   6      131.88      122.04      2.54 o 
  -3   7   6       10.01       11.24      0.47 o 
  -2   7   6       36.10       35.79      0.85 o 
  -1   7   6        0.05       -0.06      0.20 o 
   0   7   6        4.41        3.28      0.30 o 
   1   7   6       11.08       10.27      0.45 o 
   2   7   6        0.50        0.19      0.42 o 
  -6   8   6        8.45        9.76      0.93 o 
  -5   8   6       76.25       74.75      2.18 o 
  -4   8   6        1.80        1.46      0.36 o 
  -3   8   6        5.81        6.12      0.44 o 
  -2   8   6       11.78       10.78      0.51 o 
  -1   8   6       97.44       89.77      1.70 o 
   0   8   6       73.16       69.99      1.31 o 
   1   8   6        6.63        6.00      0.43 o 
  -6   9   6       17.24       20.31      1.34 o 
  -5   9   6       12.40       16.08      1.23 o 
  -4   9   6        2.80        1.89      0.45 o 
  -3   9   6        1.60        0.80      0.29 o 
  -2   9   6       21.16       19.01      1.04 o 
  -1   9   6       73.78       69.40      1.47 o 
   0   9   6       11.40       10.94      0.61 o 
  -4  10   6        7.08        7.57      0.78 o 
  -3  10   6       47.60       51.03      2.10 o 
  -2  10   6       16.31       14.80      0.74 o 
  -1  10   6        4.30        4.86      0.49 o 
   0 -14   7        5.66        5.82      0.47 o 
   1 -14   7        6.09        5.97      0.62 o 
   2 -14   7        5.89        8.59      0.87 o 
   3 -14   7        9.04       10.19      1.16 o 
  -1 -13   7        0.18       -0.36      0.51 o 
   0 -13   7        5.98        5.96      0.47 o 
   1 -13   7        1.91        1.79      0.44 o 
   2 -13   7        3.85        4.80      0.58 o 
   3 -13   7       24.93       25.90      1.75 o 
   4 -13   7        0.55        1.46      0.73 o 
  -2 -12   7        1.58        1.86      0.45 o 
  -1 -12   7       12.54       10.68      0.61 o 
   0 -12   7        7.27        8.10      1.15 o 
   1 -12   7        6.22        5.27      0.56 o 
   2 -12   7        2.76        3.04      0.37 o 
   3 -12   7        2.22        3.49      0.73 o 
   4 -12   7        3.64        3.93      0.87 o 
   5 -12   7       12.86       12.81      1.46 o 
  -3 -11   7       78.91       84.16      2.02 o 
  -2 -11   7       22.04       22.26      0.83 o 
  -1 -11   7        0.30       -0.21      0.21 o 
   0 -11   7        0.42        0.63      0.25 o 
   1 -11   7        0.34       -0.17      0.17 o 
   2 -11   7        4.68        3.81      0.37 o 
   3 -11   7      110.87      115.12      4.51 o 
   4 -11   7        4.74        5.97      0.87 o 
   5 -11   7       79.31       82.08      3.78 o 
  -4 -10   7       32.43       37.50      1.67 o 
  -3 -10   7       71.22       75.14      1.83 o 
  -2 -10   7       82.65       79.37      1.66 o 
  -1 -10   7      161.89      154.76      3.08 o 
   0 -10   7       29.49       27.81      0.74 o 
   1 -10   7       96.67       92.60      1.90 o 
   2 -10   7      172.49      180.05      4.22 o 
   3 -10   7      116.29      116.63      2.98 o 
   4 -10   7        4.73        5.97      0.87 o 
   5 -10   7       57.48       68.81      2.48 o 
   6 -10   7       63.53       73.79      4.37 o 
  -4  -9   7       71.22       74.37      2.62 o 
  -3  -9   7      154.41      156.61      3.22 o 
  -2  -9   7        8.51        9.37      0.46 o 
  -1  -9   7        7.21        4.08      0.31 o 
   0  -9   7        1.04        0.32      0.20 o 
   1  -9   7       12.99       14.83      0.46 o 
   2  -9   7       71.87       75.41      1.65 o 
   3  -9   7       11.15        7.44      0.95 o 
   4  -9   7       10.62        9.61      1.02 o 
   5  -9   7       43.10       42.64      1.85 o 
   6  -9   7       18.41       18.08      2.04 o 
  -5  -8   7       40.06       32.02      2.47 o 
  -4  -8   7      498.85      470.95     16.30 o 
  -3  -8   7      227.06      231.65      4.40 o 
  -2  -8   7        8.62        6.77      0.28 o 
  -1  -8   7       85.37       90.41      1.56 o 
   0  -8   7        6.32        9.16      0.34 o 
   1  -8   7      310.42      306.63      4.31 o 
   2  -8   7       15.95       16.66      0.52 o 
   3  -8   7       26.17       23.38      0.97 o 
   4  -8   7       63.68       57.84      2.13 o 
   5  -8   7       69.02       63.41      2.34 o 
   6  -8   7        7.77        6.99      1.46 o 
  -5  -7   7        0.03        1.46      0.73 o 
  -4  -7   7       57.99       53.85      3.06 o 
  -3  -7   7       24.54       24.32      0.86 o 
  -2  -7   7       27.27       27.38      0.61 o 
  -1  -7   7      127.41      135.54      1.94 o 
   0  -7   7      145.73      139.86      1.84 o 
   1  -7   7      813.86      790.61      9.80 o 
   2  -7   7      206.13      205.58      3.03 o 
   3  -7   7       89.00       80.74      1.83 o 
   4  -7   7       13.62       12.66      0.91 o 
   5  -7   7       17.07       18.92      1.89 o 
   6  -7   7       36.13       35.95      2.77 o 
  -6  -6   7        0.10        0.29      0.58 o 
  -5  -6   7        2.41        3.78      0.87 o 
  -4  -6   7       17.48       17.03      1.60 o 
  -3  -6   7      238.27      234.59      5.87 o 
  -2  -6   7       46.29       45.24      0.84 o 
  -1  -6   7      476.68      498.78      5.54 o 
   0  -6   7       59.67       68.83      0.94 o 
   1  -6   7      387.52      360.36      4.03 o 
   2  -6   7      176.64      176.11      2.93 o 
   3  -6   7      269.45      259.64      5.97 o 
   4  -6   7      182.47      163.87      6.55 o 
   5  -6   7        9.78       12.81      1.60 o 
   6  -6   7       57.67       55.45      3.49 o 
  -6  -5   7        3.56        5.68      1.02 o 
  -5  -5   7       17.46       20.52      1.75 o 
  -4  -5   7       18.67       18.05      1.46 o 
  -3  -5   7      184.87      183.63      3.57 o 
  -2  -5   7       48.90       50.92      0.70 o 
  -1  -5   7        1.63        2.13      0.13 o 
   0  -5   7      625.80      660.05      6.80 o 
   1  -5   7      619.99      679.35      6.59 o 
   2  -5   7       47.96       47.30      0.80 o 
   3  -5   7      210.09      191.70      4.58 o 
   4  -5   7       89.10       71.89      3.64 o 
   5  -5   7       13.04       11.93      1.46 o 
   6  -5   7       44.85       43.66      2.91 o 
  -6  -4   7       33.42       35.80      2.33 o 
  -5  -4   7        3.69        3.93      0.73 o 
  -4  -4   7      500.72      491.32     16.30 o 
  -3  -4   7      199.85      190.16      5.68 o 
  -2  -4   7       37.42       45.35      0.71 o 
  -1  -4   7      130.62      139.24      1.70 o 
   0  -4   7      454.76      488.33      4.83 o 
   1  -4   7      187.09      184.84      1.82 o 
   2  -4   7      121.84      121.27      1.56 o 
   3  -4   7      407.45      372.26      8.29 o 
   4  -4   7       10.44        8.59      1.16 o 
   5  -4   7       79.25       74.51      3.78 o 
   6  -4   7       64.09       64.18      3.64 o 
  -7  -3   7        1.25        2.62      0.73 o 
  -6  -3   7        9.20        6.99      1.02 o 
  -5  -3   7        3.80        3.35      0.73 o 
  -4  -3   7      120.15      113.95      4.66 o 
  -3  -3   7      279.97      269.54      4.41 o 
  -2  -3   7      251.47      251.95      3.05 o 
  -1  -3   7      186.75      219.19      2.39 o 
   0  -3   7        0.13        0.32      0.11 o 
   1  -3   7       18.15       12.91      0.23 o 
   2  -3   7       59.59       49.21      0.87 o 
   3  -3   7       30.90       30.69      1.08 o 
   4  -3   7       71.31       70.58      3.49 o 
   5  -3   7      100.48       93.72      4.37 o 
   6  -3   7       14.98       14.26      1.75 o 
  -7  -2   7        8.72       10.48      1.31 o 
  -6  -2   7        1.66        1.60      0.58 o 
  -5  -2   7       13.31       15.14      1.31 o 
  -4  -2   7       69.26       67.75      1.52 o 
  -3  -2   7      282.10      295.91      4.81 o 
  -2  -2   7      122.49      126.04      1.45 o 
  -1  -2   7       27.20       23.32      0.35 o 
   0  -2   7       22.99       18.48      0.35 o 
   1  -2   7       27.31       24.16      0.33 o 
   2  -2   7      170.40      160.99      2.68 o 
   3  -2   7      105.72      102.24      2.66 o 
   4  -2   7      220.43      219.03      8.15 o 
   5  -2   7      185.78      180.17      7.13 o 
   6  -2   7        5.57        4.35      0.77 o 
  -7  -1   7        1.01        1.16      0.58 o 
  -6  -1   7        0.02        0.51      0.95 o 
  -5  -1   7       37.35       37.84      1.61 o 
  -4  -1   7       21.63       21.36      0.63 o 
  -3  -1   7       20.25       28.03      0.57 o 
  -2  -1   7       76.89      103.39      1.30 o 
  -1  -1   7       11.85       14.40      0.29 o 
   0  -1   7       43.27       49.24      0.64 o 
   1  -1   7      276.84      288.61      3.07 o 
   2  -1   7      408.89      410.60      7.04 o 
   3  -1   7       29.10       20.56      0.86 o 
   4  -1   7      161.78      166.71      4.63 o 
   5  -1   7       24.90       26.82      1.49 o 
  -7   0   7       25.22       28.41      2.11 o 
  -6   0   7       20.73       19.85      1.38 o 
  -5   0   7        5.26        7.29      0.86 o 
  -4   0   7       25.11       23.25      0.65 o 
  -3   0   7       28.15       27.23      0.58 o 
  -2   0   7       22.85       18.37      0.38 o 
  -1   0   7        6.68        8.95      0.23 o 
   0   0   7       45.42       38.07      0.52 o 
   1   0   7       21.09       21.93      0.41 o 
   2   0   7      419.65      391.10      6.49 o 
   3   0   7      206.15      199.89      4.10 o 
   4   0   7        6.66        8.03      0.82 o 
   5   0   7       20.20       22.42      1.75 o 
  -7   1   7       78.43       75.34      2.69 o 
  -6   1   7      134.80      136.63      4.05 o 
  -5   1   7       45.01       46.10      1.40 o 
  -4   1   7       18.34       15.81      0.57 o 
  -3   1   7       26.13       20.96      0.51 o 
  -2   1   7      116.80      125.67      1.48 o 
  -1   1   7       96.02      110.21      1.20 o 
   0   1   7       91.03       83.74      1.03 o 
   1   1   7      722.89      707.07      6.95 o 
   2   1   7      705.81      687.15      9.96 o 
   3   1   7       80.30       72.77      1.55 o 
   4   1   7       68.59       70.73      2.57 o 
   5   1   7       41.49       44.66      2.71 o 
  -7   2   7       19.86       19.21      1.18 o 
  -6   2   7        0.08        0.05      0.27 o 
  -5   2   7       49.92       47.31      1.47 o 
  -4   2   7      242.77      233.55      4.04 o 
  -3   2   7       74.05       76.47      1.39 o 
  -2   2   7        8.81        6.21      0.20 o 
  -1   2   7       52.91       55.16      0.71 o 
   0   2   7      230.81      225.55      2.54 o 
   1   2   7        7.89        7.85      0.32 o 
   2   2   7        3.02        2.97      0.26 o 
   3   2   7        1.80        1.40      0.31 o 
   4   2   7       79.79       75.71      2.11 o 
  -7   3   7        8.93       10.46      0.75 o 
  -6   3   7       27.92       28.56      1.12 o 
  -5   3   7      737.20      708.79     13.23 o 
  -4   3   7      458.01      454.97      7.47 o 
  -3   3   7        0.55        0.58      0.15 o 
  -2   3   7      229.87      234.86      2.78 o 
  -1   3   7      260.22      271.05      3.20 o 
   0   3   7       14.62       11.48      0.36 o 
   1   3   7        5.21        6.03      0.30 o 
   2   3   7        5.67        5.97      0.33 o 
   3   3   7        7.34        6.54      0.49 o 
   4   3   7       40.16       41.82      1.54 o 
  -7   4   7        3.17        3.58      1.09 o 
  -6   4   7        0.45        0.16      0.28 o 
  -5   4   7        0.14       -0.06      0.30 o 
  -4   4   7       14.20       15.76      0.69 o 
  -3   4   7      173.08      166.51      2.44 o 
  -2   4   7     1305.04     1275.22     13.98 o 
  -1   4   7      204.66      198.47      2.57 o 
   0   4   7      155.67      158.51      2.01 o 
   1   4   7      143.56      139.70      1.95 o 
   2   4   7       32.01       31.23      0.75 o 
   3   4   7        0.19        0.06      0.32 o 
   4   4   7       37.03       37.40      2.77 o 
  -7   5   7        2.01        1.85      0.56 o 
  -6   5   7        1.83        1.57      0.44 o 
  -5   5   7        3.76        3.76      0.47 o 
  -4   5   7        0.11        0.10      0.23 o 
  -3   5   7       18.17       17.63      0.51 o 
  -2   5   7      261.49      245.33      4.07 o 
  -1   5   7       45.19       39.71      0.78 o 
   0   5   7       62.51       61.14      1.11 o 
   1   5   7        4.52        4.88      0.34 o 
   2   5   7        2.01        2.30      0.28 o 
   3   5   7        2.18        1.82      0.70 o 
  -7   6   7        3.04        2.82      0.56 o 
  -6   6   7        0.37        0.23      0.36 o 
  -5   6   7       19.78       18.77      0.98 o 
  -4   6   7       67.23       65.10      1.63 o 
  -3   6   7       39.78       41.20      0.99 o 
  -2   6   7       37.94       42.66      0.93 o 
  -1   6   7       25.59       21.45      0.67 o 
   0   6   7      122.61      117.74      2.05 o 
   1   6   7       25.76       27.22      0.85 o 
   2   6   7       40.18       43.87      1.03 o 
  -6   7   7       41.12       42.83      1.90 o 
  -5   7   7       10.72       11.91      0.81 o 
  -4   7   7       53.17       53.23      1.47 o 
  -3   7   7       45.66       50.51      1.17 o 
  -2   7   7       11.49       13.01      0.59 o 
  -1   7   7       47.31       43.11      0.94 o 
   0   7   7       78.45       72.37      1.33 o 
   1   7   7       59.76       61.49      1.35 o 
   2   7   7       67.10       74.35      2.73 o 
  -6   8   7        1.31        0.22      0.51 o 
  -5   8   7        0.40        0.44      0.51 o 
  -4   8   7       54.86       64.34      1.73 o 
  -3   8   7       44.14       49.68      1.19 o 
  -2   8   7        3.06        3.66      0.37 o 
  -1   8   7        0.68        0.55      0.25 o 
   0   8   7       22.91       24.86      0.73 o 
   1   8   7       39.11       40.07      1.18 o 
  -5   9   7        1.09        0.61      0.56 o 
  -4   9   7       17.87       18.92      1.06 o 
  -3   9   7       18.87       22.88      0.87 o 
  -2   9   7        3.06        2.52      0.41 o 
  -1   9   7        4.98        4.40      0.51 o 
   1 -14   8       18.32       21.25      1.75 o 
   2 -14   8       51.48       61.12      2.47 o 
  -1 -13   8       19.70       24.26      1.18 o 
   0 -13   8       67.44       69.45      2.05 o 
   1 -13   8        0.28       -0.31      0.31 o 
   2 -13   8       75.24       79.32      2.91 o 
   3 -13   8       28.05       30.56      1.89 o 
   4 -13   8        1.72        0.58      0.58 o 
  -2 -12   8       88.95       92.07      2.61 o 
  -1 -12   8      140.66      136.56      2.85 o 
   0 -12   8       63.93       61.38      1.53 o 
   1 -12   8       58.74       56.28      2.47 o 
   2 -12   8      156.29      158.17      3.85 o 
   3 -12   8        0.93        0.58      0.44 o 
   4 -12   8        0.13        1.02      0.73 o 
  -3 -11   8       42.51       48.46      2.04 o 
  -2 -11   8       27.47       26.28      0.92 o 
  -1 -11   8       63.32       55.15      1.42 o 
   0 -11   8      132.69      126.51      2.60 o 
   1 -11   8        7.97        6.55      0.48 o 
   2 -11   8       67.75       67.65      1.89 o 
   3 -11   8       25.48       25.03      1.60 o 
   4 -11   8       66.30       67.67      3.20 o 
   5 -11   8        3.29        3.41      0.73 o 
  -4 -10   8        8.16        6.84      0.73 o 
  -3 -10   8        7.83        9.37      0.55 o 
  -2 -10   8       57.74       61.12      1.38 o 
  -1 -10   8       67.77       69.92      2.32 o 
   0 -10   8       11.57       11.82      0.56 o 
   1 -10   8       21.23       19.48      0.59 o 
   2 -10   8       75.34       75.56      2.05 o 
   3 -10   8        4.10        3.21      0.51 o 
   4 -10   8       74.01       71.00      2.48 o 
   5 -10   8        8.69        7.71      0.91 o 
  -4  -9   8       81.70       77.97      2.48 o 
  -3  -9   8       10.29        8.93      0.52 o 
  -2  -9   8       45.95       46.78      1.11 o 
  -1  -9   8        3.07        0.72      0.20 o 
   0  -9   8        6.09        7.04      0.36 o 
   1  -9   8       15.08       13.98      0.55 o 
   2  -9   8       49.66       47.54      1.17 o 
   3  -9   8      145.93      140.70      3.02 o 
   4  -9   8       56.33       53.29      2.03 o 
   5  -9   8        0.26        0.73      0.87 o 
  -5  -8   8      183.96      174.20      7.28 o 
  -4  -8   8      403.08      406.32      9.39 o 
  -3  -8   8        7.69        6.88      0.45 o 
  -2  -8   8       70.93       75.75      1.33 o 
  -1  -8   8      142.62      150.43      2.64 o 
   0  -8   8       38.90       35.01      0.85 o 
   1  -8   8      378.58      381.96      5.93 o 
   2  -8   8      756.08      738.21     11.41 o 
   3  -8   8      333.31      328.92      7.93 o 
   4  -8   8       14.27       18.63      1.89 o 
   5  -8   8       31.99       30.71      2.47 o 
   6  -8   8        0.02        1.02      0.87 o 
  -5  -7   8       64.35       72.48      3.78 o 
  -4  -7   8       10.36       11.35      1.46 o 
  -3  -7   8       58.80       58.48      2.04 o 
  -2  -7   8      104.29       94.12      1.55 o 
  -1  -7   8       40.91       34.70      0.69 o 
   0  -7   8      101.24      105.81      1.46 o 
   1  -7   8      289.47      288.69      3.74 o 
   2  -7   8       36.53       34.31      1.41 o 
   3  -7   8      191.71      181.86      5.60 o 
   4  -7   8      135.43      126.32      5.53 o 
   5  -7   8        1.45        2.04      0.87 o 
   6  -7   8       12.80       18.05      2.04 o 
  -6  -6   8        7.57        5.53      1.16 o 
  -5  -6   8       23.26       25.18      2.04 o 
  -4  -6   8       77.58       72.48      3.64 o 
  -3  -6   8        5.19        3.88      0.32 o 
  -2  -6   8       30.43       28.24      0.64 o 
  -1  -6   8       11.93       13.03      0.31 o 
   0  -6   8       37.63       33.70      0.58 o 
   1  -6   8       11.26        7.78      0.56 o 
   2  -6   8      148.93      133.64      2.34 o 
   3  -6   8      368.90      324.78      7.46 o 
   4  -6   8       47.60       43.66      2.77 o 
   5  -6   8        0.00        0.58      0.73 o 
   6  -6   8       15.65       19.94      2.04 o 
  -6  -5   8        4.63        5.24      1.02 o 
  -5  -5   8      113.58      111.62      4.95 o 
  -4  -5   8       11.28       13.68      1.46 o 
  -3  -5   8      199.28      201.36      5.92 o 
  -2  -5   8      121.94      123.98      1.76 o 
  -1  -5   8      269.77      264.82      3.09 o 
   0  -5   8      239.16      236.56      2.57 o 
   1  -5   8       33.06       27.30      0.46 o 
   2  -5   8        1.65        2.13      0.20 o 
   3  -5   8        0.92        1.13      0.37 o 
   4  -5   8        3.20        4.22      1.02 o 
   5  -5   8       19.65       18.77      1.89 o 
   6  -5   8       13.13       14.12      1.75 o 
  -6  -4   8       45.08       47.73      2.77 o 
  -5  -4   8        9.63       10.33      1.16 o 
  -4  -4   8      325.57      305.62     10.77 o 
  -3  -4   8      259.89      254.69      5.46 o 
  -2  -4   8        0.91        1.33      0.10 o 
  -1  -4   8      442.53      474.31      5.34 o 
   0  -4   8      282.11      296.71      3.22 o 
   1  -4   8       25.62       26.34      0.44 o 
   2  -4   8        1.24        0.91      0.20 o 
   3  -4   8       24.73       28.71      1.46 o 
   4  -4   8        4.92        3.64      1.02 o 
   5  -4   8       27.13       31.29      2.33 o 
   6  -4   8       11.10       10.48      1.60 o 
  -7  -3   8       54.22       58.21      3.20 o 
  -6  -3   8      144.73      144.81      5.82 o 
  -5  -3   8       54.21       50.94      2.77 o 
  -4  -3   8       36.25       42.64      2.47 o 
  -3  -3   8       46.54       53.87      1.05 o 
  -2  -3   8      293.36      307.61      3.29 o 
  -1  -3   8     1570.81     1613.88     15.78 o 
   0  -3   8       15.24       12.94      0.30 o 
   1  -3   8      116.81      107.46      1.32 o 
   2  -3   8        0.17        0.22      0.19 o 
   3  -3   8       54.53       41.25      1.60 o 
   4  -3   8       53.13       40.60      2.62 o 
   5  -3   8        1.01        0.44      0.87 o 
  -7  -2   8       21.08       24.01      1.89 o 
  -6  -2   8       54.07       52.82      2.17 o 
  -5  -2   8      178.01      168.49      4.85 o 
  -4  -2   8        8.83       10.74      0.89 o 
  -3  -2   8       87.13       81.97      1.40 o 
  -2  -2   8      133.85      128.55      1.34 o 
  -1  -2   8      505.82      545.79      5.41 o 
   0  -2   8       96.43       87.72      1.09 o 
   1  -2   8      216.48      247.68      2.67 o 
   2  -2   8       37.86       39.87      1.02 o 
   3  -2   8        0.59        0.49      0.26 o 
   4  -2   8        3.65        2.77      0.87 o 
   5  -2   8        0.11       -0.03      0.45 o 
  -7  -1   8        6.23        9.31      1.16 o 
  -6  -1   8       23.89       24.36      1.40 o 
  -5  -1   8       76.55       76.93      2.69 o 
  -4  -1   8       13.43       11.44      0.62 o 
  -3  -1   8      145.86      150.17      2.13 o 
  -2  -1   8      309.18      333.78      3.40 o 
  -1  -1   8      578.03      564.45      5.32 o 
   0  -1   8      400.64      436.98      4.38 o 
   1  -1   8     1128.82     1179.55     14.72 o 
   2  -1   8        0.26        0.00      0.19 o 
   3  -1   8        0.89        0.79      0.36 o 
   4  -1   8       42.19       45.20      2.69 o 
   5  -1   8        0.00        0.06      0.45 o 
  -7   0   8        0.30        0.87      0.58 o 
  -6   0   8       67.55       67.25      2.91 o 
  -5   0   8      106.20      102.87      2.88 o 
  -4   0   8       22.71       22.91      0.89 o 
  -3   0   8       82.11       72.92      1.30 o 
  -2   0   8      136.58      124.79      1.46 o 
  -1   0   8      213.52      227.95      2.30 o 
   0   0   8        5.39       10.05      0.26 o 
   1   0   8       28.91       24.87      0.50 o 
   2   0   8       10.89        6.05      0.38 o 
   3   0   8      369.25      370.70      8.62 o 
   4   0   8      230.08      214.20      5.81 o 
   5   0   8        0.89        0.48      0.56 o 
  -7   1   8        3.43        3.49      0.73 o 
  -6   1   8       27.23       25.68      1.40 o 
  -5   1   8        1.85        1.61      0.52 o 
  -4   1   8        2.07        1.95      0.26 o 
  -3   1   8       96.58       97.02      1.48 o 
  -2   1   8      154.72      145.97      1.82 o 
  -1   1   8      124.23      121.14      1.33 o 
   0   1   8      255.96      234.73      3.03 o 
   1   1   8      190.51      173.44      2.13 o 
   2   1   8        5.13        6.98      0.43 o 
   3   1   8      141.26      141.92      2.70 o 
   4   1   8       34.94       38.65      1.47 o 
  -7   2   8        0.05       -0.44      0.44 o 
  -6   2   8       45.49       46.38      2.14 o 
  -5   2   8      149.58      144.68      4.73 o 
  -4   2   8      133.10      125.86      3.00 o 
  -3   2   8      481.17      457.84      6.02 o 
  -2   2   8       16.13       17.27      0.41 o 
  -1   2   8        6.44        5.15      0.25 o 
   0   2   8        3.19        3.60      0.23 o 
   1   2   8       65.12       68.29      1.11 o 
   2   2   8       18.26       20.63      0.73 o 
   3   2   8       16.74       17.38      0.74 o 
   4   2   8        2.63        2.99      0.58 o 
  -7   3   8        2.42        3.20      0.73 o 
  -6   3   8      104.64       97.49      2.52 o 
  -5   3   8      217.03      210.72      4.52 o 
  -4   3   8        3.80        4.00      0.38 o 
  -3   3   8      167.71      166.86      2.43 o 
  -2   3   8      332.36      301.84      3.77 o 
  -1   3   8      249.73      244.63      3.10 o 
   0   3   8        5.03        5.56      0.29 o 
   1   3   8       60.38       66.68      1.13 o 
   2   3   8      120.98      123.48      2.11 o 
   3   3   8       85.17       84.77      1.88 o 
  -7   4   8        3.34        3.03      0.62 o 
  -6   4   8       23.78       25.05      1.54 o 
  -5   4   8       25.78       23.19      1.06 o 
  -4   4   8        7.59        8.50      0.54 o 
  -3   4   8      163.84      155.93      4.73 o 
  -2   4   8      222.77      225.23      2.92 o 
  -1   4   8        4.75        6.79      0.33 o 
   0   4   8        0.68        0.96      0.22 o 
   1   4   8        1.01        0.46      0.26 o 
   2   4   8       68.64       72.00      1.46 o 
   3   4   8       67.66       67.08      1.66 o 
  -7   5   8        7.78        9.90      0.93 o 
  -6   5   8        9.70        8.90      0.96 o 
  -5   5   8       26.63       26.33      1.17 o 
  -4   5   8        9.61        9.20      0.60 o 
  -3   5   8        9.74       11.58      0.52 o 
  -2   5   8       78.23       64.72      1.21 o 
  -1   5   8       14.49       10.26      0.43 o 
   0   5   8       36.76       35.22      0.82 o 
   1   5   8        0.13        0.00      0.21 o 
   2   5   8       68.21       74.64      1.63 o 
  -6   6   8       64.39       60.41      2.37 o 
  -5   6   8        2.11        1.95      0.47 o 
  -4   6   8       16.41       16.44      0.80 o 
  -3   6   8        0.03        0.07      0.24 o 
  -2   6   8       25.49       26.26      0.74 o 
  -1   6   8       64.95       59.39      1.14 o 
   0   6   8        1.22        0.93      0.28 o 
   1   6   8        3.90        2.92      0.32 o 
   2   6   8       10.28       10.66      0.67 o 
  -6   7   8       77.48       87.92      3.03 o 
  -5   7   8        0.85        0.07      0.51 o 
  -4   7   8       15.70       16.64      0.90 o 
  -3   7   8        8.32        7.58      0.46 o 
  -2   7   8       38.95       36.02      0.97 o 
  -1   7   8        0.61        0.05      0.22 o 
   0   7   8        7.75        7.06      0.42 o 
   1   7   8        1.45        0.80      0.32 o 
  -5   8   8       17.52       14.16      1.18 o 
  -4   8   8       61.23       68.79      2.09 o 
  -3   8   8        4.09        5.03      0.43 o 
  -2   8   8       28.49       31.15      1.08 o 
  -1   8   8        5.58        7.11      0.55 o 
   0   8   8        3.26        3.10      0.45 o 
  -3   9   8        3.43        2.50      0.45 o 
   1 -14   9       11.59       13.39      1.16 o 
  -1 -13   9       14.80       17.78      1.09 o 
   0 -13   9        1.93        1.66      0.34 o 
   1 -13   9        7.71        7.67      0.62 o 
   2 -13   9       18.31       23.58      1.31 o 
   3 -13   9        0.30       -0.15      0.58 o 
  -2 -12   9        0.00       -0.36      0.36 o 
  -1 -12   9        0.17       -0.25      0.25 o 
   0 -12   9       55.70       58.11      1.45 o 
   1 -12   9      185.08      193.86      4.68 o 
   2 -12   9       71.17       74.66      2.77 o 
   3 -12   9        4.48        5.53      0.87 o 
   4 -12   9       25.31       22.84      1.40 o 
  -3 -11   9        0.98        1.02      0.44 o 
  -2 -11   9        0.14       -0.21      0.21 o 
  -1 -11   9        0.12       -0.19      0.25 o 
   0 -11   9       53.10       52.79      1.34 o 
   1 -11   9       32.31       32.49      2.84 o 
   2 -11   9        0.49        0.15      0.29 o 
   3 -11   9       13.13       14.87      0.87 o 
   4 -11   9       77.18       90.52      4.66 o 
  -4 -10   9       77.23       72.77      4.22 o 
  -3 -10   9        3.07        2.90      0.35 o 
  -2 -10   9        0.02       -0.19      0.21 o 
  -1 -10   9        8.85        8.12      0.53 o 
   0 -10   9       48.67       50.63      1.25 o 
   1 -10   9        7.64        7.08      0.56 o 
   2 -10   9       37.21       37.55      1.34 o 
   3 -10   9        2.91        3.97      0.95 o 
   4 -10   9       22.94       25.18      2.33 o 
   5 -10   9       29.66       32.75      2.77 o 
  -4  -9   9       17.56       21.77      1.21 o 
  -3  -9   9        4.76        6.52      0.42 o 
  -2  -9   9       31.11       29.17      0.85 o 
  -1  -9   9       30.37       26.24      0.81 o 
   0  -9   9      100.22      101.36      2.12 o 
   1  -9   9      184.63      182.83      3.05 o 
   2  -9   9       18.20       17.79      1.00 o 
   3  -9   9        2.96        2.52      0.48 o 
   4  -9   9       29.84       33.18      2.47 o 
   5  -9   9      115.88      138.11      6.26 o 
  -5  -8   9        2.14        2.04      1.02 o 
  -4  -8   9        2.85        3.11      0.52 o 
  -3  -8   9        1.85        3.54      0.32 o 
  -2  -8   9       28.10       28.78      0.80 o 
  -1  -8   9       12.33        9.24      0.57 o 
   0  -8   9      246.65      236.92      4.54 o 
   1  -8   9       34.39       31.04      0.69 o 
   2  -8   9       73.56       71.17      1.65 o 
   3  -8   9       98.95       86.12      2.52 o 
   4  -8   9       11.46       14.26      1.60 o 
   5  -8   9      140.49      139.28      6.26 o 
  -5  -7   9       43.11       45.12      2.91 o 
  -4  -7   9      108.39      107.11      4.95 o 
  -3  -7   9        6.49        4.46      0.48 o 
  -2  -7   9       86.95       78.70      1.37 o 
  -1  -7   9      107.42       98.73      1.85 o 
   0  -7   9      162.09      171.72      2.38 o 
   1  -7   9       27.83       27.35      0.63 o 
   2  -7   9      102.88       93.50      2.01 o 
   3  -7   9       24.23       20.67      1.46 o 
   4  -7   9      148.51      135.35      5.82 o 
   5  -7   9       63.27       53.99      3.35 o 
  -6  -6   9        1.42        3.06      1.02 o 
  -5  -6   9        5.74        5.53      1.16 o 
  -4  -6   9       66.91       67.96      3.64 o 
  -3  -6   9        9.79       21.04      1.46 o 
  -2  -6   9       15.91       13.42      0.46 o 
  -1  -6   9      252.81      251.29      3.38 o 
   0  -6   9      791.76      800.58      9.24 o 
   1  -6   9      471.01      461.82      6.32 o 
   2  -6   9       91.00       86.42      1.67 o 
   3  -6   9        7.37       11.19      1.16 o 
   4  -6   9      129.62      115.84      5.09 o 
   5  -6   9       26.91       25.32      2.18 o 
  -6  -5   9        2.24        1.60      0.73 o 
  -5  -5   9       27.83       28.67      2.18 o 
  -4  -5   9       90.89       91.98      4.22 o 
  -3  -5   9       43.01       39.08      1.29 o 
  -2  -5   9       43.42       37.82      0.70 o 
  -1  -5   9       17.13       22.93      0.52 o 
   0  -5   9       99.99       99.11      1.30 o 
   1  -5   9      201.73      185.41      2.67 o 
   2  -5   9       21.02       22.63      0.63 o 
   3  -5   9       17.58       16.18      1.38 o 
   4  -5   9      124.24      117.15      5.24 o 
   5  -5   9       11.06        7.71      1.31 o 
  -6  -4   9        6.88        6.55      1.16 o 
  -5  -4   9        2.12        2.18      0.73 o 
  -4  -4   9        1.61        2.04      0.73 o 
  -3  -4   9        2.26        2.36      0.23 o 
  -2  -4   9        2.00        2.01      0.21 o 
  -1  -4   9       54.32       47.50      0.81 o 
   0  -4   9      316.68      300.62      3.70 o 
   1  -4   9      101.56       94.45      1.40 o 
   2  -4   9       57.08       53.67      1.14 o 
   3  -4   9       25.93       28.82      1.18 o 
   4  -4   9      136.72      125.01      5.38 o 
   5  -4   9        3.02        1.60      0.87 o 
  -6  -3   9        7.71        6.48      0.91 o 
  -5  -3   9       40.04       42.50      2.47 o 
  -4  -3   9      129.64      123.56      5.24 o 
  -3  -3   9       82.52       85.22      1.49 o 
  -2  -3   9      286.74      287.30      3.33 o 
  -1  -3   9       61.49       58.29      0.76 o 
   0  -3   9       10.63       11.28      0.35 o 
   1  -3   9      107.62       95.99      1.40 o 
   2  -3   9       90.39       77.19      1.51 o 
   3  -3   9       26.05       34.74      1.38 o 
   4  -3   9       57.85       61.12      3.35 o 
   5  -3   9       32.35       34.05      2.47 o 
  -7  -2   9        0.05        0.00      0.58 o 
  -6  -2   9        7.23        7.45      1.09 o 
  -5  -2   9       97.61       97.72      3.27 o 
  -4  -2   9      132.29      136.71      3.06 o 
  -3  -2   9        1.60        1.60      0.19 o 
  -2  -2   9        1.00        0.42      0.11 o 
  -1  -2   9        1.76        4.32      0.21 o 
   0  -2   9      189.00      174.73      2.12 o 
   1  -2   9      186.15      166.06      3.00 o 
   2  -2   9        2.64        5.80      0.42 o 
   3  -2   9      133.96      132.51      3.46 o 
   4  -2   9       66.00       67.43      2.52 o 
   5  -2   9       10.20       10.74      1.38 o 
  -7  -1   9       30.00       27.94      2.04 o 
  -6  -1   9       19.38       18.16      1.26 o 
  -5  -1   9       39.23       33.47      1.68 o 
  -4  -1   9      114.84      106.82      2.54 o 
  -3  -1   9       54.16       62.73      1.19 o 
  -2  -1   9      128.62      141.20      1.77 o 
  -1  -1   9      138.97      126.21      1.44 o 
   0  -1   9      761.58      731.79      8.03 o 
   1  -1   9       85.20       81.54      1.37 o 
   2  -1   9        3.39        3.10      0.30 o 
   3  -1   9      169.64      172.77      3.77 o 
   4  -1   9      225.99      231.31      6.27 o 
  -7   0   9       33.19       32.75      2.18 o 
  -6   0   9       84.86       79.46      2.90 o 
  -5   0   9       54.27       52.38      1.60 o 
  -4   0   9        2.69        3.83      0.47 o 
  -3   0   9       14.93       15.49      0.43 o 
  -2   0   9       75.67       70.94      1.01 o 
  -1   0   9       73.13       62.32      0.92 o 
   0   0   9      117.76      125.94      1.53 o 
   1   0   9       27.29       27.10      0.60 o 
   2   0   9        4.17        5.25      0.33 o 
   3   0   9      354.69      370.50      6.15 o 
   4   0   9      188.28      183.49      4.15 o 
  -7   1   9       82.49       74.51      3.64 o 
  -6   1   9      246.38      239.51      7.93 o 
  -5   1   9      118.69      117.52      2.86 o 
  -4   1   9        4.13        2.83      0.40 o 
  -3   1   9       37.65       40.93      0.81 o 
  -2   1   9       31.02       34.88      0.67 o 
  -1   1   9       88.25       90.27      1.33 o 
   0   1   9       27.09       25.84      0.56 o 
   1   1   9       23.19       22.96      0.58 o 
   2   1   9       19.78       20.26      0.66 o 
   3   1   9       14.63       13.57      0.71 o 
   4   1   9       11.02        9.99      0.83 o 
  -7   2   9        0.14       -0.58      0.58 o 
  -6   2   9        1.72        1.96      0.47 o 
  -5   2   9        1.56        1.45      0.40 o 
  -4   2   9        5.37        4.91      0.41 o 
  -3   2   9       65.16       61.78      1.16 o 
  -2   2   9       46.27       38.00      0.73 o 
  -1   2   9       93.53       93.73      1.39 o 
   0   2   9      119.59      116.94      1.79 o 
   1   2   9        7.91        7.34      0.36 o 
   2   2   9       27.34       29.03      0.81 o 
   3   2   9        0.14        0.37      0.31 o 
  -7   3   9        1.26        0.15      0.58 o 
  -6   3   9        0.05        0.29      0.34 o 
  -5   3   9        5.89        4.95      0.56 o 
  -4   3   9       38.38       33.15      1.02 o 
  -3   3   9      163.59      164.42      2.69 o 
  -2   3   9        1.43        1.27      0.23 o 
  -1   3   9      562.65      562.07      7.19 o 
   0   3   9       71.72       82.44      1.40 o 
   1   3   9       11.02       11.39      0.47 o 
   2   3   9        4.93        4.31      0.37 o 
   3   3   9       41.80       43.79      1.32 o 
  -6   4   9       24.90       21.30      3.06 o 
  -5   4   9      158.11      151.85      6.62 o 
  -4   4   9       91.84       96.90      2.12 o 
  -3   4   9        0.26        0.05      0.20 o 
  -2   4   9      124.90      117.32      1.90 o 
  -1   4   9      166.69      162.25      2.37 o 
   0   4   9       30.00       30.20      0.77 o 
   1   4   9       51.49       57.24      1.58 o 
   2   4   9       15.25       16.55      0.66 o 
  -6   5   9        3.49        5.15      0.77 o 
  -5   5   9       16.81       19.47      1.03 o 
  -4   5   9       19.99       20.06      0.85 o 
  -3   5   9       52.93       52.73      1.21 o 
  -2   5   9       29.26       28.63      0.78 o 
  -1   5   9       46.94       44.42      0.93 o 
   0   5   9      153.98      153.90      2.36 o 
   1   5   9       45.79       50.40      1.31 o 
   2   5   9        0.15       -0.46      0.46 o 
  -6   6   9       12.76       14.93      1.23 o 
  -5   6   9      111.85      126.27      4.14 o 
  -4   6   9       59.11       67.83      1.79 o 
  -3   6   9       13.43       15.93      0.65 o 
  -2   6   9        4.28        2.88      0.35 o 
  -1   6   9       29.78       32.85      0.81 o 
   0   6   9       13.87       14.19      0.55 o 
   1   6   9        4.90        4.91      0.46 o 
  -5   7   9       30.48       34.51      1.40 o 
  -4   7   9        6.46        6.98      0.70 o 
  -3   7   9        0.86        0.31      0.29 o 
  -2   7   9       15.50       14.78      0.67 o 
  -1   7   9       25.36       26.51      0.89 o 
   0   7   9        9.04       10.78      0.65 o 
  -4   8   9        4.62        4.95      0.82 o 
  -3   8   9        2.83        1.87      0.44 o 
  -2   8   9        0.47       -0.21      0.33 o 
  -1 -13  10        8.26        6.44      0.66 o 
   0 -13  10       21.84       22.77      0.83 o 
   1 -13  10       92.20      100.62      2.77 o 
   2 -13  10       20.78       20.81      1.16 o 
   3 -13  10       14.40       12.22      1.60 o 
  -2 -12  10        3.08        4.93      0.65 o 
  -1 -12  10        0.07       -0.36      0.36 o 
   0 -12  10        5.40        3.46      0.39 o 
   1 -12  10        0.18        0.23      0.35 o 
   2 -12  10       22.46       22.68      1.46 o 
   3 -12  10       30.35       33.76      2.62 o 
  -3 -11  10       35.06       34.78      1.60 o 
  -2 -11  10       17.10       19.74      0.78 o 
  -1 -11  10        5.40        5.69      0.44 o 
   0 -11  10       26.52       25.89      1.69 o 
   1 -11  10      221.48      225.53      8.22 o 
   2 -11  10       68.25       72.06      2.40 o 
   3 -11  10        0.61        0.50      0.58 o 
   4 -11  10        8.99       10.33      1.60 o 
  -3 -10  10      128.87      138.96      3.36 o 
  -2 -10  10       22.83       19.95      0.75 o 
  -1 -10  10        1.03        0.08      0.21 o 
   0 -10  10       21.78       23.29      0.93 o 
   1 -10  10      203.68      203.44      4.04 o 
   2 -10  10      199.88      192.00      3.83 o 
   3 -10  10       33.43       32.45      2.55 o 
   4 -10  10       16.22       15.72      1.89 o 
  -4  -9  10       46.23       53.46      2.02 o 
  -3  -9  10       50.38       53.25      1.39 o 
  -2  -9  10       12.58       12.29      0.54 o 
  -1  -9  10        1.59        1.79      0.49 o 
   0  -9  10       21.87       21.80      0.86 o 
   1  -9  10       87.46       84.34      1.97 o 
   2  -9  10       77.64       76.69      1.79 o 
   3  -9  10       28.04       29.67      1.46 o 
   4  -9  10        0.36        0.44      0.73 o 
   5  -9  10        5.58        4.22      1.31 o 
  -5  -8  10        1.22        1.31      0.87 o 
  -4  -8  10       46.86       49.20      1.80 o 
  -3  -8  10       93.33       97.23      2.15 o 
  -2  -8  10       31.32       28.58      0.80 o 
  -1  -8  10       55.21       53.80      1.31 o 
   0  -8  10        3.82        2.96      0.39 o 
   1  -8  10        5.87        4.60      0.30 o 
   2  -8  10        7.92        7.07      0.45 o 
   3  -8  10        5.99        6.89      0.70 o 
   4  -8  10        0.00       -0.29      0.73 o 
   5  -8  10        0.14        0.44      0.87 o 
  -5  -7  10        3.53        3.49      1.02 o 
  -4  -7  10       29.88       27.94      2.33 o 
  -3  -7  10       28.20       28.72      1.38 o 
  -2  -7  10       43.90       46.54      1.08 o 
  -1  -7  10      136.82      141.09      2.51 o 
   0  -7  10       32.62       29.04      0.95 o 
   1  -7  10      195.09      196.71      2.89 o 
   2  -7  10       13.02       12.78      0.60 o 
   3  -7  10        9.23        7.29      0.95 o 
   4  -7  10       71.88       64.91      3.64 o 
   5  -7  10       14.24       15.57      1.89 o 
  -5  -6  10        0.05       -0.58      0.58 o 
  -4  -6  10       64.15       62.29      3.49 o 
  -3  -6  10      110.12      110.51      4.29 o 
  -2  -6  10      200.76      213.56      4.22 o 
  -1  -6  10       14.18       15.13      0.71 o 
   0  -6  10      511.61      513.81      6.46 o 
   1  -6  10      278.87      276.91      3.92 o 
   2  -6  10        0.88        0.85      0.27 o 
   3  -6  10        0.01       -0.07      0.37 o 
   4  -6  10        5.52        5.82      1.16 o 
   5  -6  10       12.07       12.52      1.75 o 
  -6  -5  10        5.89        5.24      1.16 o 
  -5  -5  10       12.58       15.14      1.60 o 
  -4  -5  10       38.76       38.86      2.62 o 
  -3  -5  10        5.35        5.49      0.38 o 
  -2  -5  10      142.15      144.55      2.26 o 
  -1  -5  10       35.16       34.91      0.73 o 
   0  -5  10      107.83      104.86      1.55 o 
   1  -5  10       58.45       53.53      0.99 o 
   2  -5  10       70.23       54.79      1.33 o 
   3  -5  10      189.41      167.30      4.23 o 
   4  -5  10        3.82        1.75      0.87 o 
   5  -5  10       53.61       51.37      3.35 o 
  -6  -4  10        5.06        4.22      1.02 o 
  -5  -4  10       21.18       19.50      1.75 o 
  -4  -4  10       32.72       32.75      2.33 o 
  -3  -4  10      130.35      126.96      3.17 o 
  -2  -4  10      171.23      175.63      2.49 o 
  -1  -4  10       19.88       20.68      0.48 o 
   0  -4  10      243.47      247.17      3.60 o 
   1  -4  10       31.66       26.76      0.62 o 
   2  -4  10        5.18        5.97      0.42 o 
   3  -4  10       67.97       64.48      2.06 o 
   4  -4  10        0.14       -0.15      0.73 o 
   5  -4  10       57.96       57.92      3.49 o 
  -6  -3  10        9.20       11.50      1.46 o 
  -5  -3  10      135.10      126.72      4.14 o 
  -4  -3  10      699.61      671.68     16.19 o 
  -3  -3  10      275.14      281.96      4.26 o 
  -2  -3  10        1.09        0.64      0.19 o 
  -1  -3  10      187.93      196.84      2.36 o 
   0  -3  10      371.87      376.01      4.53 o 
   1  -3  10        6.58        3.79      0.24 o 
   2  -3  10        1.49        1.10      0.22 o 
   3  -3  10       40.35       38.28      1.43 o 
   4  -3  10       19.36       19.65      1.89 o 
  -6  -2  10        1.21        1.30      0.59 o 
  -5  -2  10       63.91       62.99      2.51 o 
  -4  -2  10      159.98      152.67      3.44 o 
  -3  -2  10      139.71      131.17      2.19 o 
  -2  -2  10      245.53      253.60      3.19 o 
  -1  -2  10       59.66       58.44      0.89 o 
   0  -2  10        7.93        9.33      0.37 o 
   1  -2  10        8.57        7.50      0.32 o 
   2  -2  10        3.32        3.06      0.35 o 
   3  -2  10       34.49       30.76      1.96 o 
   4  -2  10        6.66        6.53      0.87 o 
  -6  -1  10        2.19        2.18      0.66 o 
  -5  -1  10        0.70        1.05      0.56 o 
  -4  -1  10      171.83      163.23      3.66 o 
  -3  -1  10      229.89      222.39      3.44 o 
  -2  -1  10      118.68      113.03      1.58 o 
  -1  -1  10      170.93      166.81      2.05 o 
   0  -1  10       62.22       55.30      0.87 o 
   1  -1  10        0.82        0.31      0.15 o 
   2  -1  10       34.10       34.17      0.87 o 
   3  -1  10       16.71       18.99      0.93 o 
   4  -1  10       33.53       30.83      1.74 o 
  -6   0  10       65.37       68.45      2.69 o 
  -5   0  10        7.95        6.80      0.62 o 
  -4   0  10      234.15      222.71      5.17 o 
  -3   0  10       33.24       29.21      0.75 o 
  -2   0  10       24.37       23.88      0.55 o 
  -1   0  10        0.22        0.32      0.19 o 
   0   0  10      403.22      417.52      4.74 o 
   1   0  10      227.33      232.12      2.98 o 
   2   0  10       32.68       31.31      0.82 o 
   3   0  10        2.59        3.58      0.45 o 
   4   0  10       32.04       35.74      1.77 o 
  -6   1  10      158.67      161.25      6.55 o 
  -5   1  10        0.01        0.00      0.31 o 
  -4   1  10      196.40      195.07      4.29 o 
  -3   1  10       57.75       53.66      1.12 o 
  -2   1  10        0.19        0.19      0.16 o 
  -1   1  10       46.80       48.36      0.89 o 
   0   1  10       95.34      104.83      1.64 o 
   1   1  10       95.52       96.86      1.61 o 
   2   1  10      126.57      125.92      2.20 o 
   3   1  10       37.74       35.84      1.17 o 
  -6   2  10        1.19        1.16      0.51 o 
  -5   2  10       27.47       29.16      1.22 o 
  -4   2  10       41.65       41.51      1.16 o 
  -3   2  10        5.15        4.35      0.39 o 
  -2   2  10       16.34       13.78      0.50 o 
  -1   2  10        2.91        2.56      0.27 o 
   0   2  10        5.57        8.60      0.42 o 
   1   2  10      131.65      143.60      2.42 o 
   2   2  10      177.96      174.67      2.86 o 
   3   2  10       63.44       62.80      2.07 o 
  -6   3  10        9.11        9.17      0.87 o 
  -5   3  10       30.27       26.01      1.19 o 
  -4   3  10      111.66      110.94      2.37 o 
  -3   3  10        9.77        6.28      0.38 o 
  -2   3  10       57.92       46.38      1.09 o 
  -1   3  10       23.60       25.19      0.89 o 
   0   3  10       88.48       95.20      1.58 o 
   1   3  10       59.48       60.56      1.27 o 
   2   3  10       22.19       23.59      0.97 o 
  -6   4  10        4.61        5.13      0.87 o 
  -5   4  10       79.86       81.82      2.37 o 
  -4   4  10       39.65       41.98      1.28 o 
  -3   4  10       28.29       25.98      0.78 o 
  -2   4  10       81.96       69.95      1.32 o 
  -1   4  10        0.47       -0.21      0.21 o 
   0   4  10       16.18       13.46      0.54 o 
   1   4  10        8.57        7.78      0.55 o 
  -6   5  10        0.20        0.44      0.73 o 
  -5   5  10        1.14        2.34      0.50 o 
  -4   5  10       15.19       13.47      0.74 o 
  -3   5  10      150.78      135.88      2.44 o 
  -2   5  10      108.12       98.79      1.87 o 
  -1   5  10        1.34        1.75      0.30 o 
   0   5  10       26.66       28.37      0.93 o 
   1   5  10       25.48       27.07      1.41 o 
  -5   6  10       13.61       15.75      1.13 o 
  -4   6  10        0.46        0.68      0.44 o 
  -3   6  10       25.75       29.78      0.93 o 
  -2   6  10        2.49        4.16      0.42 o 
  -1   6  10        9.32        8.91      0.47 o 
   0   6  10        6.65        8.97      0.56 o 
  -3   7  10        0.40        0.87      0.36 o 
  -2   7  10        0.42       -0.31      0.31 o 
   0 -13  11        3.22        3.13      0.51 o 
   1 -13  11       45.15       50.91      1.74 o 
  -1 -12  11        6.42        8.61      1.46 o 
   0 -12  11       11.26       11.44      0.64 o 
   1 -12  11       58.71       59.58      1.90 o 
   2 -12  11       22.73       24.16      1.31 o 
   3 -12  11        6.52        9.02      1.46 o 
  -2 -11  11       13.35       15.54      1.46 o 
  -1 -11  11       44.07       44.51      1.93 o 
   0 -11  11       55.71       58.05      4.49 o 
   1 -11  11        0.06        0.29      0.31 o 
   2 -11  11        0.51        0.15      0.27 o 
   3 -11  11        0.01        0.18      0.45 o 
  -3 -10  11        3.59        3.93      0.58 o 
  -2 -10  11        0.78        0.63      0.25 o 
  -1 -10  11       87.37       84.38      2.63 o 
   0 -10  11       60.51       64.31      1.53 o 
   1 -10  11        0.15       -0.31      0.31 o 
   2 -10  11       12.60       11.81      0.63 o 
   3 -10  11       43.82       46.79      1.85 o 
   4 -10  11      131.40      140.88      6.40 o 
  -4  -9  11        3.99        3.55      0.62 o 
  -3  -9  11       45.15       44.78      1.31 o 
  -2  -9  11      110.65      106.70      2.30 o 
  -1  -9  11      153.87      162.69      4.08 o 
   0  -9  11       53.31       53.80      1.31 o 
   1  -9  11       16.39       14.72      0.68 o 
   2  -9  11        9.05        6.91      0.50 o 
   3  -9  11       38.45       40.85      2.62 o 
   4  -9  11       34.29       29.25      2.47 o 
  -4  -8  11        0.01        0.29      0.87 o 
  -3  -8  11       67.16       66.15      1.66 o 
  -2  -8  11       23.86       27.50      0.81 o 
  -1  -8  11       18.68       23.34      0.78 o 
   0  -8  11      156.42      156.33      4.11 o 
   1  -8  11       91.38       87.72      1.73 o 
   2  -8  11        0.48       -0.04      0.24 o 
   3  -8  11       47.46       44.96      1.71 o 
   4  -8  11       44.93       48.61      3.20 o 
  -5  -7  11       79.89       84.99      4.51 o 
  -4  -7  11        3.25        3.35      1.02 o 
  -3  -7  11       19.51       17.78      0.90 o 
  -2  -7  11        3.23        3.48      0.76 o 
  -1  -7  11       80.45       80.15      1.76 o 
   0  -7  11       56.18       57.62      2.30 o 
   1  -7  11      225.75      219.67      3.67 o 
   2  -7  11      175.80      163.38      3.30 o 
   3  -7  11       43.88       44.13      1.64 o 
   4  -7  11        9.63       10.48      1.46 o 
  -5  -6  11       47.48       53.85      3.35 o 
  -4  -6  11        0.15       -0.29      0.73 o 
  -3  -6  11       96.08       97.12      2.72 o 
  -2  -6  11       71.53       70.09      2.01 o 
  -1  -6  11       34.26       34.00      0.77 o 
   0  -6  11        8.95        8.97      0.41 o 
   1  -6  11       37.38       35.46      0.92 o 
   2  -6  11       33.70       34.70      1.15 o 
   3  -6  11      143.71      139.36      3.70 o 
   4  -6  11       40.82       37.69      2.62 o 
  -5  -5  11        1.13        1.60      0.87 o 
  -4  -5  11       16.58       18.63      1.89 o 
  -3  -5  11       41.73       40.22      0.98 o 
  -2  -5  11        5.64        6.96      0.40 o 
  -1  -5  11       33.58       32.03      0.80 o 
   0  -5  11      310.71      305.74      4.33 o 
   1  -5  11       32.09       27.36      0.79 o 
   2  -5  11      118.17      122.49      2.94 o 
   3  -5  11      155.88      158.94      4.12 o 
   4  -5  11       49.17       45.41      2.91 o 
  -6  -4  11        0.09       -0.58      0.58 o 
  -5  -4  11       34.29       39.05      4.22 o 
  -4  -4  11        7.12        5.81      0.87 o 
  -3  -4  11       99.16       97.07      2.78 o 
  -2  -4  11        4.41        3.31      0.27 o 
  -1  -4  11      170.17      168.34      2.44 o 
   0  -4  11      288.41      287.84      4.64 o 
   1  -4  11        8.27        9.33      0.46 o 
   2  -4  11      108.20      103.58      2.27 o 
   3  -4  11       76.46       74.19      2.31 o 
   4  -4  11       11.52       12.52      1.60 o 
  -6  -3  11        2.34        2.04      0.87 o 
  -5  -3  11        7.74        6.62      0.87 o 
  -4  -3  11       77.28       73.79      2.77 o 
  -3  -3  11        0.40        0.16      0.21 o 
  -2  -3  11       33.23       31.16      0.77 o 
  -1  -3  11      748.62      742.65      8.70 o 
   0  -3  11      207.82      199.44      3.00 o 
   1  -3  11       17.98       20.52      0.69 o 
   2  -3  11       74.45       74.89      1.76 o 
   3  -3  11      109.70      111.86      3.15 o 
   4  -3  11        0.22       -0.29      0.73 o 
  -6  -2  11        2.35        1.75      0.87 o 
  -5  -2  11        1.63        2.77      0.72 o 
  -4  -2  11       16.32       20.00      1.15 o 
  -3  -2  11        7.58        6.92      0.41 o 
  -2  -2  11      221.88      214.10      3.03 o 
  -1  -2  11       93.76       92.81      1.29 o 
   0  -2  11       19.78       19.30      0.60 o 
   1  -2  11       20.81       23.72      0.68 o 
   2  -2  11       49.76       46.44      1.27 o 
   3  -2  11       59.15       57.90      1.71 o 
   4  -2  11        5.85        4.99      0.93 o 
  -6  -1  11       91.16       89.07      4.37 o 
  -5  -1  11       67.01       72.99      3.78 o 
  -4  -1  11       10.94       13.38      1.17 o 
  -3  -1  11       11.65       11.03      0.50 o 
  -2  -1  11       24.20       24.87      0.64 o 
  -1  -1  11        4.05        3.27      0.29 o 
   0  -1  11       45.87       47.46      0.93 o 
   1  -1  11       93.65       95.68      1.45 o 
   2  -1  11       31.02       30.49      0.82 o 
   3  -1  11       32.49       30.26      1.05 o 
  -6   0  11        0.01       -0.58      0.58 o 
  -5   0  11       53.58       52.23      1.75 o 
  -4   0  11       66.85       65.22      3.12 o 
  -3   0  11       33.04       31.09      0.88 o 
  -2   0  11       37.18       36.66      0.83 o 
  -1   0  11      132.83      121.96      1.85 o 
   0   0  11       47.55       50.08      1.08 o 
   1   0  11       79.44       78.93      1.37 o 
   2   0  11       35.83       35.64      0.92 o 
   3   0  11      162.02      179.95      3.44 o 
  -6   1  11       10.14        9.75      1.46 o 
  -5   1  11       18.92       18.32      1.00 o 
  -4   1  11       72.74       69.63      2.03 o 
  -3   1  11       27.09       24.09      0.70 o 
  -2   1  11       96.55       99.37      1.67 o 
  -1   1  11       34.45       32.28      0.75 o 
   0   1  11       15.14       13.13      0.54 o 
   1   1  11        0.74        0.53      0.25 o 
   2   1  11      124.99      136.44      2.37 o 
  -6   2  11       26.99       30.43      1.59 o 
  -5   2  11       24.58       23.25      1.13 o 
  -4   2  11        0.13       -0.24      0.34 o 
  -3   2  11       54.61       46.59      1.08 o 
  -2   2  11      102.99      102.32      1.74 o 
  -1   2  11       76.98       82.08      1.41 o 
   0   2  11       41.61       44.76      1.05 o 
   1   2  11        0.00       -0.05      0.25 o 
   2   2  11       63.67       68.75      1.86 o 
  -6   3  11        5.64        6.79      0.95 o 
  -5   3  11        1.53        2.10      0.60 o 
  -4   3  11       26.34       22.88      0.94 o 
  -3   3  11       20.86       19.86      0.70 o 
  -2   3  11       26.79       27.95      0.83 o 
  -1   3  11       66.15       68.74      1.27 o 
   0   3  11        0.97        1.11      0.30 o 
   1   3  11        1.23        0.78      0.36 o 
  -5   4  11       17.81       19.44      1.34 o 
  -4   4  11        3.52        3.67      0.59 o 
  -3   4  11        3.75        3.38      0.37 o 
  -2   4  11      105.23      102.74      2.16 o 
  -1   4  11       81.05       82.33      1.46 o 
   0   4  11       12.83       13.26      0.70 o 
  -5   5  11       28.68       31.58      2.33 o 
  -4   5  11        3.21        2.47      0.53 o 
  -3   5  11       97.12       86.17      2.65 o 
  -2   5  11      128.84      129.27      2.62 o 
  -1   5  11       30.63       32.74      0.85 o 
  -3   6  11        8.49        7.50      0.57 o 
  -1 -12  12       27.49       28.67      1.23 o 
   0 -12  12      118.36      116.54      3.93 o 
   1 -12  12      132.79      139.87     10.55 o 
   2 -12  12        2.60        2.77      0.58 o 
  -2 -11  12       40.80       39.10      2.47 o 
  -1 -11  12       32.15       30.09      1.23 o 
   0 -11  12       94.26      100.78      2.21 o 
   1 -11  12       82.98       86.63      2.46 o 
   2 -11  12        6.53        6.40      0.73 o 
   3 -11  12        2.75        3.93      1.16 o 
  -3 -10  12       11.00       12.81      0.87 o 
  -2 -10  12       12.70       11.38      1.09 o 
  -1 -10  12       17.04       16.39      0.93 o 
   0 -10  12      174.89      176.84      3.46 o 
   1 -10  12       62.21       65.04      2.00 o 
   2 -10  12        9.75        8.37      0.54 o 
   3 -10  12       18.67       20.35      1.53 o 
  -3  -9  12       50.76       54.40      1.64 o 
  -2  -9  12        3.91        4.19      0.39 o 
  -1  -9  12       29.88       29.04      1.13 o 
   0  -9  12       45.87       44.66      1.20 o 
   1  -9  12        0.77        0.29      0.31 o 
   2  -9  12       18.21       18.31      0.75 o 
   3  -9  12       20.48       22.11      1.26 o 
  -4  -8  12       68.97       71.75      4.22 o 
  -3  -8  12       37.22       38.62      1.63 o 
  -2  -8  12       10.18        9.17      0.53 o 
  -1  -8  12        6.20        5.71      0.42 o 
   0  -8  12       65.44       62.61      1.51 o 
   1  -8  12        5.20        5.09      0.39 o 
   2  -8  12        2.87        2.66      0.34 o 
   3  -8  12        3.09        2.12      0.59 o 
  -4  -7  12       57.05       62.58      3.78 o 
  -3  -7  12       56.06       61.69      2.98 o 
  -2  -7  12        4.29        3.71      0.53 o 
  -1  -7  12      104.98      105.27      1.93 o 
   0  -7  12       19.50       17.57      0.66 o 
   1  -7  12       50.46       52.58      1.21 o 
   2  -7  12        1.01        0.68      0.25 o 
   3  -7  12        2.63        1.98      0.73 o 
   4  -7  12      109.08      115.55      5.38 o 
  -5  -6  12       35.81       36.53      2.91 o 
  -4  -6  12       58.70       54.43      3.49 o 
  -3  -6  12        0.93        1.13      0.20 o 
  -2  -6  12       14.63       13.97      0.63 o 
  -1  -6  12       70.49       67.93      1.38 o 
   0  -6  12        3.67        4.54      0.31 o 
   1  -6  12       18.14       18.06      0.65 o 
   2  -6  12       12.45       10.93      0.60 o 
   3  -6  12       18.56       18.19      1.08 o 
   4  -6  12      132.07      128.07      5.82 o 
  -5  -5  12       95.26       84.99      4.51 o 
  -4  -5  12      166.19      159.80      4.98 o 
  -3  -5  12       11.46       12.36      0.68 o 
  -2  -5  12      116.66      112.11      1.98 o 
  -1  -5  12      402.92      408.95      7.39 o 
   0  -5  12      198.01      201.29      3.90 o 
   1  -5  12        7.03        7.00      0.52 o 
   2  -5  12        1.61        1.80      0.31 o 
   3  -5  12       45.16       39.34      1.61 o 
  -5  -4  12       47.13       46.24      2.30 o 
  -4  -4  12       31.87       32.79      1.80 o 
  -3  -4  12        0.23        0.47      0.24 o 
  -2  -4  12        1.53        2.01      0.27 o 
  -1  -4  12        8.39        8.69      0.56 o 
   0  -4  12       38.20       36.61      0.76 o 
   1  -4  12        4.19        3.85      0.48 o 
   2  -4  12       29.04       26.98      0.91 o 
   3  -4  12        0.56        0.71      0.51 o 
  -5  -3  12        9.84        9.45      1.38 o 
  -4  -3  12       17.60       17.17      1.34 o 
  -3  -3  12        9.91        8.69      0.50 o 
  -2  -3  12      101.62      103.74      2.06 o 
  -1  -3  12       13.57       13.70      0.51 o 
   0  -3  12       14.01       14.38      0.57 o 
   1  -3  12        9.83        9.18      0.46 o 
   2  -3  12       43.87       46.00      1.27 o 
   3  -3  12        3.15        3.13      0.59 o 
  -6  -2  12       11.82       10.48      1.46 o 
  -5  -2  12      294.77      284.51      8.59 o 
  -4  -2  12      148.61      150.01      3.51 o 
  -3  -2  12        7.71        7.31      0.42 o 
  -2  -2  12       89.56       84.21      1.60 o 
  -1  -2  12      176.28      181.62      2.54 o 
   0  -2  12       68.42       70.22      1.34 o 
   1  -2  12        4.87        5.03      0.36 o 
   2  -2  12        0.64       -0.02      0.22 o 
   3  -2  12       21.00       26.07      1.01 o 
  -6  -1  12       30.11       27.94      2.33 o 
  -5  -1  12      328.63      337.14     14.41 o 
  -4  -1  12       81.37       80.73      2.25 o 
  -3  -1  12       23.35       24.43      0.92 o 
  -2  -1  12        2.98        3.08      0.30 o 
  -1  -1  12       20.95       23.34      0.68 o 
   0  -1  12      106.89      110.62      1.73 o 
   1  -1  12        4.87        4.04      0.31 o 
   2  -1  12       11.44       13.98      0.59 o 
  -6   0  12       21.52       20.23      2.04 o 
  -5   0  12       46.06       44.05      1.62 o 
  -4   0  12        0.81        0.53      0.39 o 
  -3   0  12        1.55        1.02      0.29 o 
  -2   0  12       10.81       10.13      0.48 o 
  -1   0  12       31.23       36.38      0.88 o 
   0   0  12       77.48       84.71      1.58 o 
   1   0  12        3.72        3.22      0.34 o 
   2   0  12        5.71        4.87      0.67 o 
  -5   1  12       27.71       30.19      1.32 o 
  -4   1  12        2.30        1.02      0.42 o 
  -3   1  12        7.24        7.03      0.43 o 
  -2   1  12        1.65        1.49      0.28 o 
  -1   1  12      119.22      126.67      2.40 o 
   0   1  12      147.85      145.03      2.40 o 
   1   1  12       32.16       32.02      1.03 o 
   2   1  12        0.42        0.03      0.36 o 
  -5   2  12       13.69       15.27      1.15 o 
  -4   2  12       17.54       18.02      1.50 o 
  -3   2  12        5.76        4.89      0.39 o 
  -2   2  12       13.21       14.40      0.61 o 
  -1   2  12       51.37       51.38      1.14 o 
   0   2  12       19.00       17.58      0.67 o 
   1   2  12        4.15        3.81      0.44 o 
  -5   3  12        5.22        6.88      0.87 o 
  -4   3  12        0.63        0.88      0.46 o 
  -3   3  12        3.99        4.67      0.66 o 
  -2   3  12        8.89       10.95      0.69 o 
  -1   3  12       20.54       22.32      0.73 o 
   0   3  12       19.16       23.06      0.94 o 
  -4   4  12       14.97       17.89      1.06 o 
  -3   4  12        1.21       -0.27      0.30 o 
  -2   4  12       77.46       74.14      1.59 o 
  -1   4  12       83.80       97.76      2.67 o 
  -1 -11  13        3.55        4.39      0.65 o 
   0 -11  13        0.00       -0.31      0.31 o 
   1 -11  13        4.77        4.86      0.80 o 
  -2 -10  13       27.20       31.98      2.04 o 
  -1 -10  13       43.86       46.06      2.98 o 
   0 -10  13        0.92        0.19      0.25 o 
   1 -10  13       19.01       19.16      1.16 o 
   2 -10  13        1.87        1.31      0.44 o 
  -3  -9  13       11.24       13.53      1.02 o 
  -2  -9  13        7.39        6.99      0.62 o 
  -1  -9  13       40.27       41.89      4.58 o 
   0  -9  13       14.72       13.63      0.70 o 
   1  -9  13       77.87       73.85      2.15 o 
   2  -9  13       26.43       25.27      2.11 o 
  -3  -8  13       28.13       28.38      1.46 o 
  -2  -8  13       30.47       30.57      1.34 o 
  -1  -8  13       50.67       53.69      1.51 o 
   0  -8  13        0.36       -0.15      0.25 o 
   1  -8  13       58.90       58.70      1.51 o 
   2  -8  13       58.12       58.47      1.53 o 
   3  -8  13       11.17       10.77      1.46 o 
  -4  -7  13       55.12       46.72      3.35 o 
  -3  -7  13        0.27       -0.27      0.35 o 
  -2  -7  13       16.48       15.69      0.66 o 
  -1  -7  13       39.69       41.41      1.20 o 
   0  -7  13       20.66       18.77      0.93 o 
   1  -7  13        7.79        9.60      0.53 o 
   2  -7  13        8.81       10.74      0.63 o 
   3  -7  13       29.39       30.85      2.47 o 
  -4  -6  13       27.80       27.96      1.85 o 
  -3  -6  13        0.12       -0.19      0.19 o 
  -2  -6  13       23.20       23.02      0.97 o 
  -1  -6  13      146.87      153.43      2.67 o 
   0  -6  13       45.02       47.49      1.00 o 
   1  -6  13      244.98      250.07      5.14 o 
   2  -6  13       37.58       37.25      1.12 o 
   3  -6  13        0.19        0.73      0.87 o 
  -5  -5  13        0.80        1.46      1.02 o 
  -4  -5  13       15.44       13.43      1.23 o 
  -3  -5  13      131.15      139.69      3.23 o 
  -2  -5  13      330.96      350.43      6.47 o 
  -1  -5  13        7.95        7.36      0.55 o 
   0  -5  13      354.75      368.80      4.79 o 
   1  -5  13      233.42      242.18      4.69 o 
   2  -5  13       33.60       35.38      1.47 o 
   3  -5  13        0.56        0.00      0.73 o 
  -5  -4  13        6.50        5.38      1.31 o 
  -4  -4  13        1.86        2.33      0.72 o 
  -3  -4  13       17.75       20.49      0.89 o 
  -2  -4  13        0.05       -0.20      0.20 o 
  -1  -4  13       13.39       14.96      0.72 o 
   0  -4  13       49.48       49.87      0.95 o 
   1  -4  13       80.99       82.21      1.55 o 
   2  -4  13       85.26       84.32      1.97 o 
   3  -4  13       45.38       39.15      2.77 o 
  -5  -3  13       14.77       14.12      1.75 o 
  -4  -3  13        4.56        4.38      0.95 o 
  -3  -3  13       10.20        9.47      0.51 o 
  -2  -3  13        0.71        0.94      0.28 o 
  -1  -3  13        7.54        7.03      0.36 o 
   0  -3  13       63.03       62.47      1.28 o 
   1  -3  13       31.36       29.54      0.95 o 
   2  -3  13       55.01       51.28      1.49 o 
  -5  -2  13        4.54        3.20      1.16 o 
  -4  -2  13       28.67       30.89      1.75 o 
  -3  -2  13       11.40       13.86      0.62 o 
  -2  -2  13       19.43       17.33      0.75 o 
  -1  -2  13        1.66        1.79      0.29 o 
   0  -2  13       31.15       29.93      0.75 o 
   1  -2  13       28.14       30.54      0.77 o 
   2  -2  13      123.03      127.69      6.02 o 
  -5  -1  13        3.12        1.89      1.02 o 
  -4  -1  13        0.02       -0.18      0.36 o 
  -3  -1  13       77.93       77.41      1.77 o 
  -2  -1  13       54.32       52.18      1.45 o 
  -1  -1  13        7.52        6.66      0.41 o 
   0  -1  13       12.78       14.42      0.59 o 
   1  -1  13       32.84       37.77      0.98 o 
   2  -1  13       83.91       87.02      2.18 o 
  -5   0  13        0.84        2.04      1.02 o 
  -4   0  13       96.24       93.42      2.58 o 
  -3   0  13      125.20      123.96      2.84 o 
  -2   0  13       50.36       53.40      1.30 o 
  -1   0  13        8.46        9.32      0.49 o 
   0   0  13        7.03        7.55      0.46 o 
   1   0  13       20.06       22.59      1.14 o 
  -5   1  13        0.92        0.74      0.56 o 
  -4   1  13       17.01       17.84      1.29 o 
  -3   1  13       16.15       15.16      0.76 o 
  -2   1  13       44.16       48.42      1.28 o 
  -1   1  13        5.30        2.91      0.37 o 
   0   1  13       97.08       97.52      3.28 o 
  -4   2  13        0.22        0.38      0.56 o 
  -3   2  13        3.86        5.95      0.48 o 
  -2   2  13        8.87        7.81      0.58 o 
  -1   2  13       34.03       38.16      1.12 o 
   0   2  13       65.91       68.85      3.30 o 
  -3   3  13        9.59        9.20      0.64 o 
  -2   3  13       18.74       21.57      0.87 o 
  -1 -10  14       29.45       32.69      1.34 o 
   0 -10  14        3.43        4.48      1.38 o 
   1 -10  14       10.89       11.45      0.77 o 
  -2  -9  14       37.40       35.05      1.60 o 
  -1  -9  14       53.60       54.04      2.40 o 
   0  -9  14       12.73       12.74      0.82 o 
   1  -9  14        0.46       -0.29      0.31 o 
  -3  -8  14       14.21       11.79      0.87 o 
  -2  -8  14       78.43       79.90      2.47 o 
  -1  -8  14       23.89       24.35      1.08 o 
   0  -8  14        3.98        4.04      0.39 o 
   1  -8  14        2.76        3.31      0.45 o 
   2  -8  14       20.50       22.43      1.01 o 
  -3  -7  14      111.74      112.91      4.73 o 
  -2  -7  14       45.34       48.21      2.55 o 
  -1  -7  14        0.83        0.61      0.24 o 
   0  -7  14        1.01        1.25      0.28 o 
   1  -7  14        0.68        0.36      0.36 o 
   2  -7  14        8.68        8.77      0.64 o 
  -4  -6  14        4.82        5.60      2.55 o 
  -3  -6  14        0.86        0.44      0.44 o 
  -2  -6  14        0.81        0.56      0.35 o 
  -1  -6  14        8.59        9.95      0.50 o 
   0  -6  14       18.24       18.62      0.70 o 
   1  -6  14       43.94       45.20      1.36 o 
   2  -6  14        2.10        1.89      0.39 o 
  -4  -5  14        0.15       -0.05      0.56 o 
  -3  -5  14        0.01        0.00      0.29 o 
  -2  -5  14        2.70        1.86      0.38 o 
  -1  -5  14        7.20        6.87      0.55 o 
   0  -5  14       44.72       43.17      1.06 o 
   1  -5  14        4.07        2.40      0.37 o 
   2  -5  14        8.57        9.17      0.95 o 
  -4  -4  14        1.03        0.65      0.80 o 
  -3  -4  14       33.91       32.75      1.60 o 
  -2  -4  14       59.97       58.46      1.56 o 
  -1  -4  14      107.34      115.15      2.20 o 
   0  -4  14       32.38       32.52      0.79 o 
   1  -4  14       14.03       16.60      0.72 o 
   2  -4  14       70.41       84.12      4.22 o 
  -4  -3  14       33.95       32.21      1.85 o 
  -3  -3  14       27.39       26.05      1.08 o 
  -2  -3  14       20.90       22.72      0.92 o 
  -1  -3  14      190.10      199.00      4.33 o 
   0  -3  14       20.90       21.02      0.71 o 
   1  -3  14       33.66       36.35      1.60 o 
  -4  -2  14       79.89       82.84      3.78 o 
  -3  -2  14        0.16       -0.08      0.44 o 
  -2  -2  14       18.15       20.35      0.85 o 
  -1  -2  14      123.01      126.21      2.15 o 
   0  -2  14        6.45        5.63      0.44 o 
   1  -2  14        5.28        5.33      0.41 o 
  -4  -1  14       11.41        9.67      1.01 o 
  -3  -1  14       45.50       42.61      1.50 o 
  -2  -1  14      121.18      123.11      2.76 o 
  -1  -1  14       63.42       65.28      1.35 o 
   0  -1  14        3.26        2.30      0.58 o 
  -4   0  14        1.32        1.09      0.65 o 
  -3   0  14       41.61       44.03      1.61 o 
  -2   0  14        7.48        6.43      0.55 o 
  -1   0  14        1.46        0.48      0.30 o 
   0   0  14        0.98        0.85      0.36 o 
  -3   1  14        1.94        2.41      0.51 o 
  -2   1  14       10.14       11.39      0.68 o 
  -1  -8  15       15.68       15.94      0.93 o 
   0  -8  15       98.46      103.66      2.79 o 
  -2  -7  15       41.60       43.03      2.77 o 
  -1  -7  15       20.20       19.95      1.03 o 
   0  -7  15      115.08      121.96      2.74 o 
  -2  -6  15       23.65       24.39      0.87 o 
  -1  -6  15       25.25       27.36      1.02 o 
   0  -6  15       10.49       10.90      0.72 o 
  -3  -5  15       30.85       33.62      1.60 o 
  -2  -5  15       30.97       34.56      0.95 o 
  -1  -5  15       18.55       19.06      0.85 o 
   0  -5  15       10.25       10.00      0.68 o 
  -3  -4  15        9.07        8.88      0.87 o 
  -2  -4  15       10.14        9.51      0.73 o 
  -1  -4  15      137.36      136.08      2.58 o 
   0  -4  15      208.50      221.71      4.48 o 
  -3  -3  15        0.00        0.08      0.58 o 
  -2  -3  15       28.33       29.44      1.11 o 
  -1  -3  15       72.04       76.19      1.98 o 
   0  -3  15       98.40      107.83      1.99 o 
  -3  -2  15        8.66        8.87      0.73 o 
  -2  -2  15        6.32        7.86      0.59 o 
  -1  -2  15        8.96        9.22      0.56 o 
                                                 
